# Supplementary material for: Bacterial aggregation facilitates internalin-mediated invasion of Listeria monocytogenes
Source: Front Cell Infect Microbiol. 2024 Jul 9;14:1411124. doi: 10.3389/fcimb.2024.1411124 (PMC11263170; doi:10.3389/fcimb.2024.1411124)
Supplement: Supplementary Data Sheet 1 — Differentially regulated genes across genotype and media type. [file DataSheet_1.xlsx]

## Sheet: resAll
id	Gene_Symbol	product	Chr	Start	End	Strand	Length	inference	protein_id	start	end	strand	gene_biotype	notes	notes2	Highlighted	LF1_S1_rawCounts	LF2_S2_rawCounts	LF3_S3_rawCounts	LF4_S4_rawCounts	LF5_S5_rawCounts	LF6_S6_rawCounts	LF7_S7_rawCounts	LF8_S8_rawCounts	LA1_S1_b_rawCounts	LA2_S2_b_rawCounts	LA3_S3_b_rawCounts	LA4_S4_b_rawCounts	LA5_S5_b_rawCounts	LA6_S6_b_rawCounts	LA7_S7_b_rawCounts	LA8_S8_b_rawCounts	LF1_S1_normalised	LF2_S2_normalised	LF3_S3_normalised	LF4_S4_normalised	LF5_S5_normalised	LF6_S6_normalised	LF7_S7_normalised	LF8_S8_normalised	LA1_S1_b_normalised	LA2_S2_b_normalised	LA3_S3_b_normalised	LA4_S4_b_normalised	LA5_S5_b_normalised	LA6_S6_b_normalised	LA7_S7_b_normalised	LA8_S8_b_normalised	WT_Spent_mean
CRH04_RS11330	WP_003763532.1	YjzD family protein	NZ_CP023861.1	2293495	2293680	+	186	similar to AA sequence:RefSeq:NP_465728.1	WP_003763532.1	2293495	2293680	+	CDS	---	---	Remaining_genes	1121	1086	1172	1029	1372	1365	1650	1383	896	932	777	815	910	1058	1424	1686	814.372	885.013	816.963	768.153	896.079	939.918	1070.38	954.584	1209	1199.21	1101.11	1180.37	1357.86	1314.25	2470.04	2396.27	1026.9
CRH04_RS12880	WP_003722624.1	HD domain-containing protein	NZ_CP023861.1	2567956	2568600	-	645	similar to AA sequence:RefSeq:NP_466014.1	WP_003722624.1	2567956	2568600	-	CDS	---	---	Remaining_genes	5965	5325	5412	4905	6918	6256	5696	5919	2089	2319	2027	2023	2229	2444	1470	1805	4333.39	4339.5	3772.53	3661.6	4518.28	4307.79	3695.1	4085.45	2818.76	2983.86	2872.53	2929.92	3326	3035.93	2549.83	2565.41	3618.88
CRH04_RS01945	WP_003723087.1	hypothetical protein	NZ_CP023861.1	401385	401576	+	192	similar to AA sequence:RefSeq:NP_463905.1	WP_003723087.1	401385	401576	+	CDS	---	---	Remaining_genes	259	301	295	292	469	497	620	649	297	322	260	275	369	419	369	434	188.156	245.294	205.635	217.979	306.313	342.227	402.205	447.957	400.752	414.318	368.454	398.283	550.604	520.481	640.06	616.835	312.13
CRH04_RS14095	WP_003722083.1	GNAT family N-acetyltransferase	NZ_CP023861.1	2798622	2799080	+	459	similar to AA sequence:RefSeq:NP_466245.1	WP_003722083.1	2798622	2799080	+	CDS	---	---	Remaining_genes	454	402	450	401	612	661	850	657	236	277	224	188	277	416	427	411	329.817	327.602	313.68	299.348	399.709	455.154	551.41	453.479	318.443	356.416	317.438	272.281	413.326	516.755	740.665	584.145	333.069
CRH04_RS11275	WP_003722316.1	ABC transporter ATP-binding protein	NZ_CP023861.1	2281204	2282277	-	1074	similar to AA sequence:RefSeq:NP_465717.1	WP_003722316.1	2281204	2282277	-	CDS	---	---	Remaining_genes	69755	64381	63682	60033	60421	56038	49320	50317	22048	22934	21717	19058	18089	21231	13635	15782	50674.9	52466	44390.6	44814.9	39462.1	38586.9	31994.8	34730.2	29750.1	29509.2	30775.9	27601.8	26991.5	26373.1	23651	22430.6	40600
CRH04_RS02015	WP_003723101.1	low temperature requirement protein A	NZ_CP023861.1	412851	413963	-	1113	similar to AA sequence:RefSeq:NP_463919.1	WP_003723101.1	412851	413963	-	CDS	---	---	Remaining_genes	1996	1659	1881	1756	1833	1767	1670	1518	923	1082	1128	1039	848	942	567	657	1450.03	1351.97	1311.18	1310.86	1197.17	1216.73	1083.36	1047.76	1245.44	1392.21	1598.52	1504.79	1265.34	1170.15	983.506	933.78	1359.91
CRH04_RS11595	WP_003731866.1	hypothetical protein	NZ_CP023861.1	2346253	2346594	-	342	similar to AA sequence:RefSeq:NP_465781.1	WP_003731866.1	2346253	2346594	-	CDS	---	---	Remaining_genes	12081	16014	14601	13095	18461	18536	26621	18354	5221	6635	5411	5899	9303	12832	21590	24858	8776.47	13050.3	10177.9	9775.47	12057.2	12763.6	17269.5	12668.4	7044.87	8537.26	7668.1	8543.54	13881.5	15939.9	37449.6	35330.1	9352.22
CRH04_RS06940	WP_003719639.1	cold-shock protein	NZ_CP023861.1	1387013	1387210	+	198	similar to AA sequence:RefSeq:NP_464889.1	WP_003719639.1	1387013	1387210	+	CDS	---	---	Remaining_genes	12737	12404	13469	12630	17103	17824	22407	15794	4574	6086	4140	3505	7275	10543	20704	21132	9253.04	10108.4	9388.8	9428.35	11170.3	12273.3	14535.8	10901.4	6171.85	7830.86	5866.93	5076.3	10855.4	13096.5	35912.7	30034.4	8341.04
CRH04_RS04785	WP_003722759.1	lmo0937 family membrane protein	NZ_CP023861.1	973511	973669	-	159	similar to AA sequence:RefSeq:NP_464462.1	WP_003722759.1	973511	973669	-	CDS	---	---	Remaining_genes	1629	1744	1746	1606	2028	2075	3728	1995	492	353	406	407	621	908	1028	1399	1183.42	1421.24	1217.08	1198.89	1324.53	1428.81	2418.42	1377	663.872	454.206	575.356	589.459	926.626	1127.92	1783.15	1988.37	930.683
CRH04_RS10510	rpmF	50S ribosomal protein L32	NZ_CP023861.1	2130228	2130398	-	171	similar to AA sequence:RefSeq:NP_465571.1	WP_003726143.1	2130228	2130398	-	CDS	---	---	Remaining_genes	1642	1371	1707	1539	1928	1922	2277	1773	628	620	489	461	560	897	1566	1743	1192.86	1117.27	1189.89	1148.87	1259.21	1323.46	1477.13	1223.77	847.382	797.755	692.978	667.668	835.604	1114.25	2716.35	2477.29	988.817
CRH04_RS07525	rpsT	30S ribosomal protein S20	NZ_CP023861.1	1513915	1514166	+	252	similar to AA sequence:RefSeq:NP_465005.1	WP_003726526.1	1513915	1514166	+	CDS	---	---	Remaining_genes	8543	7643	8807	7836	9865	8917	11211	8321	1426	1950	1414	1181	1723	2137	3482	4051	6206.23	6228.51	6139.07	5849.61	6443.02	6140.11	7272.77	5743.38	1924.15	2509.07	2003.82	1710.45	2570.98	2654.58	6039.8	5757.6	4216.99
CRH04_RS09305	WP_003723866.1	acyl carrier protein	NZ_CP023861.1	1881042	1881272	-	231	similar to AA sequence:RefSeq:NP_465331.1	WP_003723866.1	1881042	1881272	-	CDS	---	---	Remaining_genes	2064	2052	2350	2048	2509	2396	2821	2444	1119	1288	999	967	1035	1378	1635	1713	1499.43	1672.24	1638.11	1528.84	1638.68	1649.85	1830.03	1686.92	1509.91	1657.27	1415.71	1400.51	1544.38	1711.75	2836.04	2434.65	1584.71
CRH04_RS00230	rpsR	30S ribosomal protein S18	NZ_CP023861.1	50514	50750	+	237	similar to AA sequence:RefSeq:NP_463579.1	WP_003721669.1	50514	50750	+	CDS	---	---	Remaining_genes	1092	1005	1289	1235	1269	1326	1622	1146	460	475	334	331	354	546	730	920	793.304	819.004	898.52	921.932	828.808	913.063	1052.22	791	620.694	611.183	473.322	479.388	528.221	678.24	1266.24	1307.58	711.046
CRH04_RS04725	WP_003734004.1	TetR/AcrR family transcriptional regulator	NZ_CP023861.1	962606	963259	+	654	similar to AA sequence:RefSeq:NP_464451.1	WP_003734004.1	962606	963259	+	CDS	---	---	Remaining_genes	606	494	566	555	721	638	779	733	350	391	317	308	280	284	338	393	440.24	402.575	394.54	414.31	470.899	439.317	505.351	505.937	472.267	503.1	449.231	446.077	417.802	352.784	586.288	558.562	454.546
CRH04_RS04320	WP_008947247.1	hypothetical protein	NZ_CP023861.1	890068	890211	+	144	similar to AA sequence:RefSeq:NP_464376.1	WP_008947247.1	890068	890211	+	CDS	---	---	Remaining_genes	593	497	719	661	767	729	863	722	146	138	132	168	137	197	310	277	430.796	405.02	501.191	493.439	500.942	501.978	559.843	498.344	197.003	177.565	187.061	243.315	204.425	244.713	537.719	393.694	302.596
CRH04_RS03410	WP_003721784.1	DUF423 domain-containing protein	NZ_CP023861.1	703960	704334	+	375	similar to AA sequence:RefSeq:NP_464193.1	WP_003721784.1	703960	704334	+	CDS	---	---	Remaining_genes	324	270	377	318	336	358	435	414	237	217	187	211	204	235	252	256	235.376	220.031	262.794	237.388	219.448	246.513	282.192	285.754	319.792	279.214	265.004	305.592	304.399	291.917	437.114	363.847	263.603
CRH04_RS06815	WP_010990099.1	ROK family glucokinase	NZ_CP023861.1	1366456	1367421	+	966	similar to AA sequence:RefSeq:NP_464864.1	WP_010990099.1	1366456	1367421	+	CDS	---	---	Remaining_genes	4649	4327	5311	5010	5204	5150	6285	5590	2949	2846	2717	2595	2749	3277	2553	3455	3377.36	3526.2	3702.13	3739.98	3398.83	3546.21	4077.19	3858.37	3979.19	3661.95	3850.35	3758.35	4101.92	4070.68	4428.38	4910.52	3636.17
CRH04_RS01100	WP_003723743.1	type III pantothenate kinase	NZ_CP023861.1	229043	229819	+	777	similar to AA sequence:RefSeq:NP_463752.1	WP_003723743.1	229043	229819	+	CDS	---	---	Remaining_genes	6356	4750	6004	5617	6677	5930	5647	5569	2541	2598	2462	2192	2234	2562	1673	1844	4617.44	3870.92	4185.19	4193.11	4360.88	4083.31	3663.31	3843.88	3428.66	3342.85	3488.98	3174.68	3333.46	3182.51	2901.95	2620.84	3814.97
CRH04_RS02640	WP_009932856.1	MarR family transcriptional regulator	NZ_CP023861.1	546682	547137	-	456	similar to AA sequence:RefSeq:NP_464041.1	WP_009932856.1	546682	547137	-	CDS	---	---	Remaining_genes	3330	2740	3083	2716	3497	3160	2908	3012	1929	1918	1882	1840	1777	1981	1244	1446	2419.14	2232.91	2149.06	2027.5	2283.96	2175.93	1886.47	2078.96	2602.87	2467.89	2667.04	2664.88	2651.55	2460.79	2157.82	2055.17	2430.7
CRH04_RS03255	WP_003770811.1	Rrf2 family transcriptional regulator	NZ_CP023861.1	676371	676784	+	414	similar to AA sequence:RefSeq:NP_464163.1	WP_003770811.1	676371	676784	+	CDS	---	---	Remaining_genes	22	31	16	31	25	14	26	46	20	17	8	15	15	15	21	42	15.9823	25.2628	11.1531	23.1416	16.328	9.64018	16.8667	31.7504	26.9867	21.8739	11.3371	21.7246	22.3823	18.633	36.4262	59.6937	22.5264
CRH04_RS06330	WP_009914084.1	glyoxalase/bleomycin resistance/extradiol dioxygenase family protein	NZ_CP023861.1	1269264	1269668	-	405	similar to AA sequence:RefSeq:NP_464768.1	WP_009914084.1	1269264	1269668	-	CDS	---	---	Remaining_genes	987	890	905	853	1215	1233	1016	988	450	572	430	462	593	765	466	534	717.025	725.287	630.846	636.768	793.54	849.025	659.097	681.944	607.2	735.993	609.367	669.116	884.845	950.282	808.314	758.963	696.377
CRH04_RS09665	cspD	cold-shock protein CspD	NZ_CP023861.1	1953510	1953707	+	198	similar to AA sequence:RefSeq:NP_465403.1	WP_003728273.1	1953510	1953707	+	CDS	---	---	Remaining_genes	1342	1276	1043	926	817	784	1157	1104	848	655	485	452	481	571	510	617	974.922	1039.85	727.041	691.263	533.598	539.85	750.566	762.011	1144.24	842.789	687.309	654.633	717.724	709.295	884.635	876.929	1000.45
CRH04_RS04850	WP_003722771.1	alpha/beta hydrolase	NZ_CP023861.1	984825	985721	-	897	similar to AA sequence:RefSeq:NP_464475.1	WP_003722771.1	984825	985721	-	CDS	---	---	Remaining_genes	7247	5669	5964	5437	7224	6571	6201	6167	2610	2774	2459	2470	2448	2730	1620	1989	5264.72	4619.84	4157.31	4058.74	4718.13	4524.69	4022.7	4256.63	3521.76	3569.31	3484.73	3577.31	3652.78	3391.2	2810.02	2826.92	4243.91
CRH04_RS09250	WP_008948140.1	gamma-glutamyl-gamma-aminobutyrate hydrolase family protein	NZ_CP023861.1	1866337	1867068	-	732	similar to AA sequence:RefSeq:NP_465320.1	WP_008948140.1	1866337	1867068	-	CDS	---	---	Remaining_genes	4139	3760	3784	3578	4623	3982	3831	3637	1836	1997	1752	1708	1769	1925	1369	1469	3006.86	3064.14	2637.7	2670.99	3019.37	2741.94	2485.24	2510.36	2477.38	2569.54	2482.82	2473.7	2639.61	2391.23	2374.64	2087.86	2779.48
CRH04_RS01840	WP_009930536.1	flavocytochrome c	NZ_CP023861.1	382015	383532	+	1518	similar to AA sequence:RefSeq:NP_463885.1	WP_009930536.1	382015	383532	+	CDS	---	---	Remaining_genes	15578	14772	22698	20236	16772	16831	22609	21423	15115	14919	14465	14107	10852	14199	11671	12281	11316.9	12038.1	15822	15106.3	10954.1	11589.6	14666.9	14786.7	20395.2	19196.3	20498.8	20431.2	16192.8	17638	20244.3	17454.7	15736.6
CRH04_RS04385	WP_009933050.1	DUF1861 family protein	NZ_CP023861.1	901836	902747	+	912	similar to AA sequence:RefSeq:NP_464389.1	WP_009933050.1	901836	902747	+	CDS	---	---	Remaining_genes	46	51	31	43	24	35	43	44	35	46	27	36	20	14	38	25	33.4176	41.5614	21.6091	32.0997	15.6749	24.1005	27.8949	30.37	47.2267	59.1883	38.2626	52.1389	29.843	17.3908	65.914	35.532	45.3485
CRH04_RS02315	WP_003721237.1	membrane protein	NZ_CP023861.1	483165	483887	+	723	similar to AA sequence:RefSeq:NP_463978.1	WP_003721237.1	483165	483887	+	CDS	---	---	Remaining_genes	4031	3340	3781	3608	3969	3853	3467	3159	1331	1531	1373	1225	1143	1448	977	1126	2928.4	2721.86	2635.61	2693.39	2592.23	2653.12	2249.1	2180.43	1795.96	1969.94	1945.72	1774.17	1705.53	1798.7	1694.68	1600.36	2354.04
CRH04_RS08430	WP_009933333.1	hypothetical protein	NZ_CP023861.1	1708310	1708513	+	204	similar to AA sequence:RefSeq:NP_465184.1	WP_009933333.1	1708310	1708513	+	CDS	---	---	Remaining_genes	141	188	206	184	178	153	290	189	105	146	108	97	96	149	174	137	102.432	153.207	143.596	137.357	116.255	105.353	188.128	130.453	141.68	187.858	153.05	140.485	143.246	185.088	301.817	194.715	146.294
CRH04_RS04070	WP_003723977.1	blue-light photoreceptor	NZ_CP023861.1	826754	827512	-	759	similar to AA sequence:RefSeq:NP_464326.1	WP_003723977.1	826754	827512	-	CDS	---	---	Remaining_genes	15343	13949	14936	14300	18194	16973	16789	16997	11559	12029	10385	10252	12841	14962	9382	10708	11146.2	11367.5	10411.4	10675	11882.8	11687.3	10891.3	11731.8	15597	15477.7	14716.9	14848	19160.7	18585.8	16273.8	15219	13397.1
CRH04_RS12870	uvrB	excinuclease ABC subunit UvrB	NZ_CP023861.1	2565469	2567442	-	1974	similar to AA sequence:RefSeq:NP_466012.1	WP_003722621.1	2565469	2567442	-	CDS	---	---	Remaining_genes	12282	10006	12925	12038	13970	13368	14288	13549	7540	8662	7336	7226	11220	11494	5115	6749	8922.5	8154.18	9009.6	8986.41	9124.07	9205	9268.88	9351.89	10174	11145.4	10396.1	10465.4	16741.9	14277.8	8872.37	9592.21	9599.02
CRH04_RS03010	WP_010989523.1	hypothetical protein	NZ_CP023861.1	626505	628967	+	2463	similar to AA sequence:RefSeq:NP_464115.1	WP_010989523.1	626505	628967	+	CDS	---	---	Remaining_genes	2269	2236	2382	2020	5263	5610	7629	7569	6275	5669	3929	4558	14612	16870	15983	15848	1648.36	1822.18	1660.41	1507.94	3437.37	3862.96	4949.07	5224.33	8467.07	7294.31	5567.91	6601.37	21803.3	20955.9	27723.8	22524.4	4807.98
CRH04_RS13170	WP_003726356.1	type B 50S ribosomal protein L31	NZ_CP023861.1	2624633	2624875	-	243	similar to AA sequence:RefSeq:NP_466071.1	WP_003726356.1	2624633	2624875	-	CDS	---	---	Remaining_genes	3633	3094	3644	3332	4994	4550	5103	4534	1782	1860	1330	1483	2181	2601	3765	4530	2639.26	2521.39	2540.11	2487.35	3261.68	3133.06	3310.41	3129.49	2404.51	2393.26	1884.79	2147.83	3254.38	3230.96	6530.69	6438.39	2489.61
CRH04_RS08520	WP_003723268.1	1,4-dihydroxy-2-naphthoate polyprenyltransferase	NZ_CP023861.1	1731953	1732888	+	936	similar to AA sequence:RefSeq:NP_465202.1	WP_003723268.1	1731953	1732888	+	CDS	---	---	Remaining_genes	12935	10366	12241	11156	12954	12136	11185	11574	7212	7362	7142	6460	6144	6902	4515	5176	9396.88	8447.56	8532.8	8328	8460.5	8356.66	7255.91	7988.69	9731.4	9472.7	10121.2	9356.04	9167.77	8573.65	7831.62	7356.54	9262.13
CRH04_RS01420	WP_010989391.1	SMI1/KNR4 family protein	NZ_CP023861.1	293213	293839	-	627	similar to AA sequence:RefSeq:NP_463801.1	WP_010989391.1	293213	293839	-	CDS	---	---	Remaining_genes	593	619	771	643	645	640	833	640	477	504	421	401	278	407	378	417	430.796	504.441	537.439	480.002	421.262	440.694	540.382	441.745	643.632	648.497	596.613	580.77	414.818	505.575	655.671	592.673	556.842
CRH04_RS02650	WP_003721301.1	universal stress protein	NZ_CP023861.1	549437	549865	+	429	similar to AA sequence:RefSeq:NP_464043.1	WP_003721301.1	549437	549865	+	CDS	---	---	Remaining_genes	4185	4891	5856	5484	6755	7358	9752	8629	2898	2936	1960	2266	3817	5225	5780	5533	3040.27	3985.82	4082.03	4093.83	4411.82	5066.61	6326.3	5955.97	3910.37	3777.76	2777.58	3281.86	5695.54	6490.49	10025.9	7863.93	3678.55
CRH04_RS09945	WP_003720260.1	HU family DNA-binding protein	NZ_CP023861.1	2008319	2008591	-	273	similar to AA sequence:RefSeq:NP_465458.1	WP_003720260.1	2008319	2008591	-	CDS	---	---	Remaining_genes	37926	42768	42865	38576	46382	46716	52971	48322	14017	16019	12570	12436	17178	21726	28058	32530	27552.1	34852.9	29879.8	28797.1	30293	32167.9	34363.2	33353.2	18913.6	20611.7	17813.3	18011.1	25632.2	26988	48668.8	46234.2	25482.6
CRH04_RS10695	WP_003731949.1	phosphotransferase family protein	NZ_CP023861.1	2161161	2162051	-	891	similar to AA sequence:RefSeq:NP_465608.1	WP_003731949.1	2161161	2162051	-	CDS	---	---	Remaining_genes	449	421	495	554	519	424	624	532	76	65	70	66	67	67	61	112	326.185	343.085	345.048	413.563	338.969	291.96	404.8	367.201	102.549	83.6356	99.1992	95.588	99.9741	83.2273	105.809	159.183	213.864
CRH04_RS06640	WP_003723440.1	DUF896 domain-containing protein	NZ_CP023861.1	1331438	1331662	+	225	similar to AA sequence:RefSeq:NP_464829.1	WP_003723440.1	1331438	1331662	+	CDS	---	---	Remaining_genes	709	682	710	696	813	836	828	786	466	465	490	454	563	646	310	405	515.067	555.782	494.918	519.567	530.986	575.657	537.138	542.519	628.79	598.316	694.395	657.53	840.081	802.46	537.719	575.618	574.489
CRH04_RS06880	WP_003732264.1	hypothetical protein	NZ_CP023861.1	1377412	1377681	-	270	similar to AA sequence:RefSeq:NP_464877.1	WP_003732264.1	1377412	1377681	-	CDS	---	---	Remaining_genes	1248	1053	1172	1049	1369	1276	1217	1288	863	752	725	775	884	1006	554	666	906.634	858.121	816.963	783.083	894.12	878.634	789.49	889.013	1164.48	967.599	1027.42	1122.44	1319.06	1249.65	960.957	946.571	974.207
CRH04_RS12885	WP_003734088.1	hypothetical protein	NZ_CP023861.1	2568625	2569008	-	384	similar to AA sequence:RefSeq:NP_466015.1	WP_003734088.1	2568625	2569008	-	CDS	---	---	Remaining_genes	944	735	900	810	1110	1034	978	932	546	580	560	531	635	666	413	556	685.787	598.973	627.361	604.668	724.962	711.996	634.446	643.292	736.736	746.287	793.594	769.049	947.516	827.304	716.381	790.231	691.946
CRH04_RS13805	WP_003722024.1	PTS sugar transporter subunit IIA	NZ_CP023861.1	2740390	2740851	-	462	similar to AA sequence:RefSeq:NP_466189.1	WP_003722024.1	2740390	2740851	-	CDS	---	---	Remaining_genes	231	394	481	449	161	158	288	308	288	297	332	331	159	166	153	152	167.814	321.082	335.289	335.18	105.152	108.796	186.831	212.59	388.608	382.15	470.488	479.388	237.252	206.205	265.391	216.034	314.914
CRH04_RS08710	WP_003733108.1	dUTPase	NZ_CP023861.1	1756157	1756615	-	459	similar to AA sequence:RefSeq:NP_465216.1	WP_003733108.1	1756157	1756615	-	CDS	---	---	Remaining_genes	480	319	424	382	437	462	602	516	367	278	307	325	285	417	340	434	348.705	259.963	295.557	285.165	285.413	318.126	390.528	356.157	495.206	357.703	435.06	470.699	425.263	517.997	589.757	616.835	365.394
CRH04_RS01650	thiM	hydroxyethylthiazole kinase	NZ_CP023861.1	340943	341749	+	807	similar to AA sequence:RefSeq:NP_463846.1	WP_010989417.1	340943	341749	+	CDS	---	---	Remaining_genes	35	44	44	50	48	38	63	60	54	63	69	53	79	72	93	95	25.4264	35.8569	30.671	37.3252	31.3497	26.1662	40.8692	41.4136	72.864	81.0622	97.7821	76.7601	117.88	89.4383	161.316	135.021	53.8024
CRH04_RS10150	dinB	DNA polymerase IV	NZ_CP023861.1	2047444	2048511	-	1068	similar to AA sequence:RefSeq:NP_465499.1	WP_010989855.1	2047444	2048511	-	CDS	---	---	Remaining_genes	3883	3923	4018	3609	4589	4500	4540	4459	3145	4434	3295	3344	4320	4330	1982	2388	2820.88	3196.97	2800.82	2694.13	2997.16	3098.63	2945.18	3077.72	4243.66	5705.23	4669.45	4843.13	6446.09	5378.72	3437.94	3394.01	3991.68
CRH04_RS13675	WP_003733043.1	polyprenyl synthetase family protein	NZ_CP023861.1	2713959	2714936	+	978	similar to AA sequence:RefSeq:NP_466164.1	WP_003733043.1	2713959	2714936	+	CDS	---	---	Remaining_genes	8497	8141	9082	8629	9102	8351	8823	8257	3525	3618	3241	3137	3047	3429	2018	2268	6172.81	6634.34	6330.77	6441.58	5944.69	5750.37	5723.64	5699.21	4756.4	4655.29	4592.92	4543.33	4546.58	4259.5	3500.38	3223.46	5554.71
CRH04_RS04130	WP_010989579.1	carbonic anhydrase	NZ_CP023861.1	838750	839448	+	699	similar to AA sequence:RefSeq:NP_464338.1	WP_010989579.1	838750	839448	+	CDS	---	---	Remaining_genes	18844	12448	14363	11495	18995	17452	15039	13893	4431	5425	3896	3813	5347	6181	3803	4798	13689.6	10144.2	10012	8581.06	12406	12017.2	9756.07	9589.33	5978.9	6980.35	5521.15	5522.38	7978.53	7678.03	6596.6	6819.29	9198.27
CRH04_RS06480	ylqF	ribosome biogenesis GTPase YlqF	NZ_CP023861.1	1294910	1295770	+	861	similar to AA sequence:RefSeq:NP_464797.1	WP_003723890.1	1294910	1295770	+	CDS	---	---	Remaining_genes	6976	6317	7506	7152	7641	7023	6709	6619	3238	3457	3437	3124	2839	3233	2076	2817	5067.85	5147.91	5232.19	5339	4990.48	4835.93	4352.25	4568.61	4369.14	4448.13	4870.68	4524.5	4236.22	4016.03	3600.99	4003.74	4758.26
CRH04_RS03705	WP_003721846.1	LPXTG cell wall anchor domain-containing protein	NZ_CP023861.1	756081	756290	-	210	similar to AA sequence:RefSeq:NP_464252.1	WP_003721846.1	756081	756290	-	CDS	---	---	Remaining_genes	162	169	149	134	167	136	213	155	54	100	88	62	117	113	214	219	117.688	137.723	103.863	100.032	109.071	93.6475	138.177	106.985	72.864	128.67	124.708	89.7948	174.582	140.368	371.2	311.26	114.236
CRH04_RS01630	WP_009930934.1	hypothetical protein	NZ_CP023861.1	337159	338358	+	1200	similar to AA sequence:RefSeq:NP_463842.1	WP_009930934.1	337159	338358	+	CDS	---	---	Remaining_genes	656	549	700	634	734	610	659	535	191	201	191	174	213	232	138	160	476.564	447.396	487.947	473.284	479.389	420.037	427.505	369.272	257.723	258.627	270.672	252.005	317.828	288.19	239.372	227.405	360.077
CRH04_RS02585	WP_003733192.1	SIS domain-containing protein	NZ_CP023861.1	538250	538849	+	600	similar to AA sequence:RefSeq:NP_464030.1	WP_003733192.1	538250	538849	+	CDS	---	---	Remaining_genes	34	46	51	37	34	24	38	37	25	32	34	29	12	16	29	24	24.7	37.4868	35.5504	27.6206	22.206	16.526	24.6513	25.5384	33.7334	41.1744	48.1825	42.0008	17.9058	19.8752	50.3028	34.1107	34.2736
CRH04_RS02515	WP_010989491.1	LysR family transcriptional regulator	NZ_CP023861.1	522630	523520	-	891	similar to AA sequence:RefSeq:NP_464016.1	WP_010989491.1	522630	523520	-	CDS	---	---	Remaining_genes	517	460	521	486	560	472	623	606	454	444	440	450	385	407	351	424	375.585	374.868	363.172	362.801	365.747	325.012	404.151	418.278	612.598	571.295	623.538	651.737	574.478	505.575	608.837	602.622	483.586
CRH04_RS10790	pdxT	pyridoxal 5'-phosphate synthase glutaminase subunit PdxT	NZ_CP023861.1	2182215	2182778	+	564	similar to AA sequence:RefSeq:NP_465626.1	WP_009932189.1	2182215	2182778	+	CDS	---	---	Highlighted	397	423	504	382	8707	9165	12337	12123	327	336	318	320	7867	7777	6457	8257	288.408	344.715	351.322	285.165	5686.71	6310.88	8003.23	8367.62	441.232	432.332	450.648	463.457	11738.7	9660.58	11200.2	11735.5	376.672
CRH04_RS12690	WP_003772391.1	hypothetical protein	NZ_CP023861.1	2525946	2526116	-	171	similar to AA sequence:RefSeq:NP_465977.1	WP_003772391.1	2525946	2526116	-	CDS	---	---	Remaining_genes	1053	1044	1112	1005	1718	1698	2166	1840	280	281	258	248	429	503	392	539	764.972	850.786	775.139	750.236	1122.06	1169.22	1405.12	1270.02	377.814	361.563	365.62	359.179	640.133	624.826	679.955	766.069	588.784
CRH04_RS12865	uvrA	excinuclease ABC subunit UvrA	NZ_CP023861.1	2562591	2565458	-	2868	similar to AA sequence:RefSeq:NP_466011.1	WP_010990003.1	2562591	2565458	-	CDS	---	---	Remaining_genes	21384	19233	22374	20597	25621	24171	27011	25035	15872	18129	15537	15497	34514	34891	14657	18580	15534.8	15673.5	15596.2	15375.7	16733.6	16643.8	17522.5	17279.8	21416.6	23326.6	22018	22444.4	51500.1	43341.5	25423.7	26407.3	18987.9
CRH04_RS04595	celB	PTS cellobiose transporter subunit IIC	NZ_CP023861.1	937738	939021	+	1284	similar to AA sequence:RefSeq:NP_464427.1	WP_003727104.1	937738	939021	+	CDS	---	---	Remaining_genes	97	78	81	65	120	109	84	84	50	46	65	50	62	61	40	35	70.4675	63.5645	56.4625	48.5228	78.3743	75.0557	54.4923	57.9791	67.4667	59.1883	92.1136	72.4152	92.5133	75.7741	69.3832	49.7447	65.1717
CRH04_RS06465	sipX	type I signal peptidase SipX	NZ_CP023861.1	1293086	1293649	+	564	similar to AA sequence:RefSeq:NP_464794.1	WP_003723887.1	1293086	1293649	+	CDS	---	---	Remaining_genes	8228	6873	7312	7147	9182	8638	8238	8134	3869	4083	3860	4007	4177	4700	3054	3715	5977.39	5601.01	5096.96	5335.26	5996.94	5947.99	5344.14	5614.31	5220.57	5253.6	5470.13	5803.35	6232.71	5838.33	5297.4	5280.05	5513.14
CRH04_RS09115	purS	phosphoribosylformylglycinamidine synthase subunit PurS	NZ_CP023861.1	1843994	1844236	-	243	similar to AA sequence:RefSeq:NP_465296.1	WP_003722248.1	1843994	1844236	-	CDS	---	---	Remaining_genes	561	546	818	634	719	754	1035	830	1717	1579	1405	1478	1184	1911	1529	1666	407.549	444.952	570.201	473.284	469.593	519.193	671.423	572.889	2316.81	2031.7	1991.07	2140.59	1766.71	2373.84	2652.17	2367.85	1300.25
CRH04_RS03865	WP_010989561.1	VOC family protein	NZ_CP023861.1	783900	784784	+	885	similar to AA sequence:RefSeq:NP_464285.1	WP_010989561.1	783900	784784	+	CDS	---	---	Remaining_genes	1653	1346	1297	1219	1839	1773	1652	1563	566	552	515	620	656	716	430	477	1200.85	1096.9	904.096	909.988	1201.09	1220.86	1071.68	1078.83	763.723	710.259	729.823	897.948	978.851	889.414	745.869	677.95	942.933
CRH04_RS08530	metC	cystathionine beta-lyase	NZ_CP023861.1	1734777	1735946	-	1170	similar to AA sequence:RefSeq:NP_465204.1	WP_010989782.1	1734777	1735946	-	CDS	---	---	Remaining_genes	1024	991	1133	1121	2112	2230	3515	3185	1993	1894	1987	2020	5737	6154	4755	6342	743.905	807.595	789.777	836.831	1379.39	1535.54	2280.24	2198.37	2689.22	2437.01	2815.84	2925.57	8560.47	7644.49	8247.92	9013.75	1669.43
CRH04_RS09095	purM	phosphoribosylformylglycinamidine cyclo-ligase	NZ_CP023861.1	1838615	1839661	-	1047	similar to AA sequence:RefSeq:NP_465292.1	WP_009933235.1	1838615	1839661	-	CDS	---	---	Remaining_genes	34641	31141	45675	44349	32840	33240	44721	40288	41988	38074	39162	38070	27607	41015	32459	31926	25165.6	25377.7	31838.6	33106.7	21448.4	22888.6	29011.3	27807.9	56655.8	48989.9	55497.7	55136.9	41193.8	50948.8	56302.7	45375.7	39047.3
CRH04_RS06000	WP_010989702.1	BMC domain-containing protein	NZ_CP023861.1	1206589	1207107	+	519	similar to AA sequence:RefSeq:NP_464703.1	WP_010989702.1	1206589	1207107	+	CDS	---	---	Remaining_genes	15	20	22	8	21	15	13	12	10	9	9	8	11	17	3	3	10.897	16.2986	15.3355	5.97203	13.7155	10.3288	8.43333	8.28273	13.4933	11.5803	12.7542	11.5864	16.4137	21.1174	5.20374	4.26383	13.0673
CRH04_RS10335	WP_003723176.1	YesL family protein	NZ_CP023861.1	2086817	2087425	-	609	similar to AA sequence:RefSeq:NP_465536.1	WP_003723176.1	2086817	2087425	-	CDS	---	---	Remaining_genes	45	45	48	47	84	39	43	38	21	20	29	21	35	28	15	18	32.6911	36.6718	33.4592	35.0857	54.862	26.8548	27.8949	26.2286	28.336	25.734	41.0968	30.4144	52.2253	34.7816	26.0187	25.583	30.8582
CRH04_RS03820	WP_009934223.1	helix-turn-helix transcriptional regulator	NZ_CP023861.1	777492	777695	+	204	similar to AA sequence:RefSeq:NP_464276.1	WP_009934223.1	777492	777695	+	CDS	---	---	Remaining_genes	97	100	106	77	121	119	109	102	64	82	46	89	117	99	36	64	70.4675	81.493	73.8891	57.4808	79.0274	81.9416	70.7102	70.4032	86.3574	105.51	65.1881	128.899	174.582	122.978	62.4448	90.9618	85.9568
CRH04_RS12825	WP_003722612.1	acyltransferase	NZ_CP023861.1	2556013	2556507	-	495	similar to AA sequence:RefSeq:NP_466003.1	WP_003722612.1	2556013	2556507	-	CDS	---	---	Remaining_genes	1918	1892	2083	1897	2328	2199	2755	2029	905	908	812	726	832	1151	1134	1403	1393.37	1541.85	1451.99	1416.12	1520.46	1514.2	1787.22	1400.47	1221.15	1168.32	1150.71	1051.47	1241.47	1429.77	1967.01	1994.05	1331.17
CRH04_RS05355	WP_010989650.1	flavin reductase	NZ_CP023861.1	1076988	1077539	+	552	similar to AA sequence:RefSeq:NP_464575.1	WP_010989650.1	1076988	1077539	+	CDS	---	---	Remaining_genes	218	184	252	209	257	281	332	317	112	91	96	96	119	137	107	184	158.37	149.947	175.661	156.019	167.852	193.492	215.374	218.802	151.125	117.09	136.045	139.037	177.566	170.181	185.6	261.515	144.133
CRH04_RS04285	WP_003721408.1	DUF1294 domain-containing protein	NZ_CP023861.1	881994	882248	-	255	similar to AA sequence:RefSeq:NP_464369.1	WP_003721408.1	881994	882248	-	CDS	---	---	Remaining_genes	242	189	197	120	212	181	282	214	115	104	112	72	85	127	104	174	175.806	154.022	137.322	89.5805	138.461	124.634	182.938	147.709	155.173	133.817	158.719	104.278	126.833	157.759	180.396	247.302	154.704
CRH04_RS13580	rplN	50S ribosomal protein L14	NZ_CP023861.1	2700515	2700880	-	366	similar to AA sequence:RefSeq:WP_012727667.1	WP_003723686.1	2700515	2700880	-	CDS	---	---	Remaining_genes	13331	12588	14390	12622	13130	12679	15287	10909	3903	4407	3518	3291	2734	3984	4818	4538	9684.56	10258.3	10030.8	9422.37	8575.45	8730.56	9916.95	7529.69	5266.45	5670.49	4985.47	4766.37	4079.54	4948.92	8357.2	6449.76	7719.96
CRH04_RS04380	WP_010989597.1	alpha-amylase family glycosyl hydrolase	NZ_CP023861.1	900302	901831	+	1530	similar to AA sequence:RefSeq:NP_464388.1	WP_010989597.1	900302	901831	+	CDS	---	---	Remaining_genes	77	63	77	76	104	92	79	64	40	40	29	35	36	39	21	28	55.9381	51.3406	53.6742	56.7343	67.9244	63.3498	51.2487	44.1745	53.9734	51.4681	41.0968	50.6906	53.7174	48.4457	36.4262	39.7958	53.18
CRH04_RS14235	WP_003732111.1	ABC transporter ATP-binding protein/permease	NZ_CP023861.1	2826511	2828229	+	1719	similar to AA sequence:RefSeq:NP_466273.1	WP_003732111.1	2826511	2828229	+	CDS	---	---	Remaining_genes	6000	5472	5528	4847	6517	6051	6343	6133	3518	4135	3318	3018	4365	4718	2771	3157	4358.82	4459.29	3853.39	3618.3	4256.38	4166.63	4114.82	4233.16	4746.96	5320.51	4702.04	4370.98	6513.24	5860.69	4806.52	4486.98	4721.39
CRH04_RS04110	WP_010989578.1	ABC transporter ATP-binding protein	NZ_CP023861.1	834844	835935	+	1092	similar to AA sequence:RefSeq:NP_464334.1	WP_010989578.1	834844	835935	+	CDS	---	---	Remaining_genes	405	314	395	466	225	202	166	148	70	71	61	51	19	44	13	28	294.22	255.888	275.342	347.871	146.952	139.094	107.687	102.154	94.4534	91.3558	86.4451	73.8635	28.3509	54.6567	22.5495	39.7958	183.979
CRH04_RS11180	WP_003722298.1	GGDEF domain-containing protein	NZ_CP023861.1	2256508	2257578	-	1071	similar to AA sequence:RefSeq:NP_465698.1	WP_003722298.1	2256508	2257578	-	CDS	---	---	Remaining_genes	4592	3696	5872	5826	4917	4746	6389	6124	534	384	620	519	475	644	485	583	3335.95	3011.98	4093.18	4349.13	3211.39	3268.02	4144.66	4226.95	720.544	494.093	878.622	751.669	708.772	799.976	841.271	828.605	1890.64
CRH04_RS11190	WP_003722300.1	TetR/AcrR family transcriptional regulator	NZ_CP023861.1	2258695	2259255	+	561	similar to AA sequence:RefSeq:NP_465700.1	WP_003722300.1	2258695	2259255	+	CDS	---	---	Remaining_genes	1301	1092	1234	1191	1269	1128	1039	1027	435	503	436	426	316	355	239	253	945.136	889.903	860.181	889.086	828.808	776.723	674.018	708.863	586.96	647.211	617.87	616.977	471.52	440.98	414.564	359.583	767.303
CRH04_RS10765	WP_003722354.1	PTS sugar transporter subunit IIB	NZ_CP023861.1	2176815	2177087	-	273	similar to AA sequence:RefSeq:NP_465621.1	WP_003722354.1	2176815	2177087	-	CDS	---	---	Remaining_genes	25	49	18	46	13	18	43	35	14	26	23	33	5	11	11	10	18.1617	39.9315	12.5472	34.3392	8.49055	12.3945	27.8949	24.158	18.8907	33.4542	32.594	47.794	7.46075	13.6642	19.0804	14.2128	27.6095
CRH04_RS08060	WP_003723315.1	NAD kinase	NZ_CP023861.1	1627810	1628610	+	801	similar to AA sequence:RefSeq:NP_465111.1	WP_003723315.1	1627810	1628610	+	CDS	---	---	Remaining_genes	6733	5845	8361	7274	7444	7497	8537	8175	4509	5193	4344	4112	3911	5020	4110	4610	4891.32	4763.26	5828.18	5430.07	4861.82	5162.32	5538.1	5642.61	6084.15	6681.84	6156.02	5955.42	5835.8	6235.84	7129.12	6552.09	5605.14
CRH04_RS02860	WP_010989515.1	histidine phosphatase family protein	NZ_CP023861.1	595842	596534	+	693	similar to AA sequence:RefSeq:NP_464085.1	WP_010989515.1	595842	596534	+	CDS	---	---	Remaining_genes	598	501	559	562	661	666	829	589	427	500	383	433	463	565	555	702	434.429	408.28	389.661	419.535	431.712	458.597	537.787	406.544	576.166	643.351	542.762	627.115	690.866	701.842	962.691	997.737	515.556
CRH04_RS13270	WP_003723616.1	YxeA family protein	NZ_CP023861.1	2646686	2647006	-	321	similar to AA sequence:RefSeq:NP_466091.1	WP_003723616.1	2646686	2647006	-	CDS	---	---	Remaining_genes	226	297	235	494	499	392	187	200	369	404	223	280	84	113	71	57	164.182	242.034	163.811	368.773	325.906	269.925	121.31	138.045	497.904	519.827	316.02	405.525	125.341	140.368	123.155	81.0129	355.987
CRH04_RS08715	WP_003723880.1	YfhJ family protein	NZ_CP023861.1	1756630	1756860	-	231	similar to AA sequence:RefSeq:NP_465217.1	WP_003723880.1	1756630	1756860	-	CDS	---	---	Remaining_genes	179	125	175	123	192	149	217	148	92	84	81	62	100	93	156	165	130.038	101.866	121.987	91.82	125.399	102.599	140.772	102.154	124.139	108.083	114.788	89.7948	149.215	115.524	270.594	234.511	116.031
CRH04_RS03555	WP_010989545.1	flagellar hook-length control protein FliK	NZ_CP023861.1	729025	730068	+	1044	similar to AA sequence:RefSeq:NP_464222.1	WP_010989545.1	729025	730068	+	CDS	---	---	Remaining_genes	34	29	35	40	42	30	20	26	20	15	17	19	14	18	8	8	24.7	23.633	24.3974	29.8602	27.431	20.6575	12.9744	17.9459	26.9867	19.3005	24.0912	27.5178	20.8901	22.3596	13.8766	11.3702	23.655
CRH04_RS00525	WP_003721730.1	hypothetical protein	NZ_CP023861.1	109347	109715	+	369	similar to AA sequence:RefSeq:NP_463637.1	WP_003721730.1	109347	109715	+	CDS	---	---	Remaining_genes	551	629	602	497	567	505	689	525	178	237	176	193	210	277	310	389	400.285	512.591	419.635	371.012	370.318	347.735	446.967	362.369	240.181	304.948	249.415	279.523	313.352	344.089	537.719	552.877	364.501
CRH04_RS05755	WP_009931166.1	GNAT family N-acetyltransferase	NZ_CP023861.1	1162668	1163279	-	612	similar to AA sequence:RefSeq:NP_464654.1	WP_009931166.1	1162668	1163279	-	CDS	---	---	Remaining_genes	122	101	145	120	132	158	119	133	88	101	95	91	92	99	37	71	88.6292	82.3079	101.075	89.5805	86.2117	108.796	77.1974	91.8002	118.741	129.957	134.628	131.796	137.278	122.978	64.1794	100.911	104.909
CRH04_RS05210	WP_003722885.1	sensor histidine kinase	NZ_CP023861.1	1049982	1051037	+	1056	similar to AA sequence:RefSeq:NP_464546.1	WP_003722885.1	1049982	1051037	+	CDS	---	---	Remaining_genes	11445	10092	10934	10199	12324	11408	11760	11411	4913	5290	4604	4409	4470	5283	3349	4118	8314.44	8224.27	7621.74	7613.59	8049.04	7855.37	7628.92	7876.18	6629.28	6806.65	6524.48	6385.57	6669.91	6562.53	5809.1	5852.82	7493.66
CRH04_RS02760	WP_003732668.1	Zn-dependent hydrolase	NZ_CP023861.1	575165	576433	+	1269	similar to AA sequence:RefSeq:NP_464065.1	WP_003732668.1	575165	576433	+	CDS	---	---	Remaining_genes	5266	4405	4429	4086	5853	5707	5225	5091	3406	3045	3122	3053	3174	3894	2465	2876	3825.59	3589.76	3087.31	3050.22	3822.71	3929.75	3389.55	3513.95	4595.83	3918.01	4424.29	4421.67	4736.09	4837.12	4275.74	4087.6	3982.3
CRH04_RS10750	WP_010989894.1	class II aldolase/adducin family protein	NZ_CP023861.1	2173836	2174483	-	648	similar to AA sequence:RefSeq:NP_465618.1	WP_010989894.1	2173836	2174483	-	CDS	---	---	Remaining_genes	54	67	68	75	54	47	39	36	24	18	34	35	23	20	7	12	39.2293	54.6003	47.4006	55.9878	35.2684	32.3635	25.3	24.8482	32.384	23.1606	48.1825	50.6906	34.3195	24.844	12.1421	17.0553	37.3436
CRH04_RS14285	WP_003734073.1	hypothetical protein	NZ_CP023861.1	2842031	2842378	+	348	similar to AA sequence:RefSeq:YP_008475646.1	WP_003734073.1	2842031	2842378	+	CDS	---	---	Remaining_genes	223	155	139	170	204	169	120	143	74	61	57	51	42	50	23	42	162.003	126.314	96.8924	126.906	133.236	116.371	77.8461	98.7025	99.8507	78.4888	80.7765	73.8635	62.6703	62.1099	39.8953	59.6937	116.664
CRH04_RS09355	rpmB	50S ribosomal protein L28	NZ_CP023861.1	1890949	1891134	+	186	similar to AA sequence:RefSeq:NP_465341.1	WP_003720131.1	1890949	1891134	+	CDS	---	---	Remaining_genes	4015	4129	4508	3670	4545	4488	4383	4191	1289	1408	913	1129	1128	1637	2301	2333	2916.77	3364.84	3142.38	2739.67	2968.43	3090.37	2843.33	2892.74	1739.29	1811.68	1293.84	1635.13	1683.15	2033.48	3991.27	3315.84	2458.15
CRH04_RS00055	mvaD	diphosphomevalonate decarboxylase	NZ_CP023861.1	13843	14811	+	969	similar to AA sequence:RefSeq:NP_463544.1	WP_003723775.1	13843	14811	+	CDS	---	---	Remaining_genes	6538	5859	6517	6352	6158	5657	5833	5408	3547	3870	3802	3487	3099	3486	2274	2862	4749.66	4774.67	4542.79	4741.79	4021.91	3895.32	3783.97	3732.75	4786.09	4979.53	5387.94	5050.23	4624.17	4330.3	3944.43	4067.7	4822.49
CRH04_RS03790	WP_010989555.1	hypothetical protein	NZ_CP023861.1	772995	773696	+	702	similar to AA sequence:RefSeq:NP_464270.1	WP_010989555.1	772995	773696	+	CDS	---	---	Remaining_genes	19	37	19	16	21	12	34	33	14	21	9	14	12	18	16	20	13.8029	30.1524	13.2443	11.9441	13.7155	8.26301	22.0564	22.7775	18.8907	27.0207	12.7542	20.2762	17.9058	22.3596	27.7533	28.4256	22.4667
CRH04_RS08535	WP_003733294.1	aminotransferase class I/II-fold pyridoxal phosphate-dependent enzyme	NZ_CP023861.1	1735942	1737063	-	1122	similar to AA sequence:RefSeq:NP_465205.1	WP_003733294.1	1735942	1737063	-	CDS	---	---	Remaining_genes	732	779	842	860	1593	1778	2637	2297	1581	1446	1464	1491	4284	4519	3674	4524	531.775	634.83	586.931	641.993	1040.42	1224.3	1710.67	1585.45	2133.3	1860.57	2074.68	2159.42	6392.37	5613.49	6372.84	6429.86	1290.12
CRH04_RS02445	WP_009931417.1	hypothetical protein	NZ_CP023861.1	511214	511558	+	345	similar to AA sequence:RefSeq:NP_464002.1	WP_009931417.1	511214	511558	+	CDS	---	---	Remaining_genes	588	355	624	569	590	545	455	504	264	244	242	226	162	227	88	139	427.164	289.3	434.97	424.761	385.34	375.279	295.167	347.874	356.224	313.955	342.946	327.317	241.728	281.979	152.643	197.558	346.661
CRH04_RS08805	WP_003767289.1	flavodoxin	NZ_CP023861.1	1771592	1772035	+	444	similar to AA sequence:RefSeq:NP_465235.1	WP_003767289.1	1771592	1772035	+	CDS	---	---	Remaining_genes	926	737	1041	962	1025	1003	1119	1111	710	682	578	572	783	953	1016	1186	672.711	600.603	725.647	718.137	669.447	690.65	725.915	766.842	958.027	877.53	819.102	828.43	1168.35	1183.82	1762.33	1685.64	777.218
CRH04_RS09190	rplT	50S ribosomal protein L20	NZ_CP023861.1	1858652	1859008	-	357	similar to AA sequence:RefSeq:NP_465308.1	WP_003720097.1	1858652	1859008	-	CDS	---	---	Remaining_genes	7594	6124	8208	7055	8090	7550	8245	6580	2242	2901	1865	1675	1759	2461	3169	3564	5516.81	4990.63	5721.53	5266.59	5283.73	5198.81	5348.68	4541.69	3025.21	3732.72	2642.95	2425.91	2624.69	3057.05	5496.88	5065.44	4316.34
CRH04_RS04230	WP_003721397.1	transposase	NZ_CP023861.1	863321	863602	+	282	similar to AA sequence:RefSeq:WP_003724764.1	WP_003721397.1	863321	863602	+	CDS	---	---	Remaining_genes	17	13	20	23	28	18	27	39	3	13	3	2	0	1	3	17	12.35	10.5941	13.9413	17.1696	18.2873	12.3945	17.5154	26.9189	4.048	16.7271	4.2514	2.89661	0	1.2422	5.20374	24.1617	10.9298
CRH04_RS08240	WP_003724165.1	NUDIX domain-containing protein	NZ_CP023861.1	1664058	1664468	-	411	similar to AA sequence:RefSeq:NP_465146.1	WP_003724165.1	1664058	1664468	-	CDS	---	---	Remaining_genes	161	131	159	119	195	198	247	217	89	73	81	85	99	146	130	151	116.962	106.756	110.834	88.834	127.358	136.34	160.233	149.779	120.091	93.9292	114.788	123.106	147.723	181.361	225.495	214.613	109.434
CRH04_RS00320	WP_010989331.1	DUF5081 family protein	NZ_CP023861.1	71359	72057	+	699	similar to AA sequence:RefSeq:NP_463597.1	WP_010989331.1	71359	72057	+	CDS	---	---	Remaining_genes	16	15	22	11	8	9	23	21	11	8	5	7	9	10	12	10	11.6235	12.2239	15.3355	8.21154	5.22495	6.19726	14.9205	14.4948	14.8427	10.2936	7.08566	10.1381	13.4294	12.422	20.8149	14.2128	12.2459
CRH04_RS04855	WP_003722772.1	alpha/beta hydrolase	NZ_CP023861.1	985745	986563	-	819	similar to AA sequence:RefSeq:NP_464476.1	WP_003722772.1	985745	986563	-	CDS	---	---	Remaining_genes	3110	2402	2366	2145	2998	2741	2459	2460	1152	1239	1083	1053	1102	1289	894	982	2259.32	1957.46	1649.26	1601.25	1958.05	1887.41	1595.2	1697.96	1554.43	1594.22	1534.75	1525.06	1644.35	1601.19	1550.71	1395.7	1841.36
CRH04_RS05215	WP_003722886.1	response regulator transcription factor	NZ_CP023861.1	1051037	1051672	+	636	similar to AA sequence:RefSeq:NP_464547.1	WP_003722886.1	1051037	1051672	+	CDS	---	---	Remaining_genes	5888	5084	5815	5315	6412	5757	5875	5719	2950	2942	2721	2557	2410	2916	1829	2268	4277.45	4143.1	4053.45	3967.67	4187.8	3964.18	3811.22	3947.41	3980.54	3785.48	3856.02	3703.31	3596.08	3622.25	3172.54	3223.46	4046.64
CRH04_RS12910	pstA	phosphate ABC transporter permease PstA	NZ_CP023861.1	2571999	2572880	-	882	similar to AA sequence:RefSeq:NP_466020.1	WP_003722630.1	2571999	2572880	-	CDS	---	---	Remaining_genes	118	129	113	141	359	322	280	249	28	32	30	18	85	96	48	79	85.7234	105.126	78.7686	105.257	234.47	221.724	181.641	171.867	37.7814	41.1744	42.514	26.0695	126.833	119.251	83.2598	112.281	67.4513
CRH04_RS08195	WP_003723577.1	PepSY domain-containing protein	NZ_CP023861.1	1656171	1656479	+	309	similar to AA sequence:RefSeq:NP_465137.1	WP_003723577.1	1656171	1656479	+	CDS	---	---	Remaining_genes	428	476	383	365	534	564	625	632	441	378	268	248	522	694	709	829	310.929	387.906	266.977	272.474	348.766	388.362	405.449	436.224	595.056	486.373	379.791	359.179	778.903	862.086	1229.82	1178.24	445.066
CRH04_RS08860	WP_003722197.1	PTS sugar transporter subunit IIB	NZ_CP023861.1	1781197	1781502	-	306	similar to AA sequence:RefSeq:NP_465245.1	WP_003722197.1	1781197	1781502	-	CDS	---	---	Remaining_genes	4090	3311	4081	3280	4558	4826	5241	5305	3392	4159	2959	2940	4336	4956	4495	5207	2971.26	2698.23	2844.73	2448.53	2976.92	3323.11	3399.93	3661.66	4576.94	5351.39	4193.29	4258.01	6469.97	6156.34	7796.93	7400.6	3899.46
CRH04_RS03940	WP_010989567.1	acryloyl-CoA reductase	NZ_CP023861.1	798830	799816	-	987	similar to AA sequence:RefSeq:NP_464300.1	WP_010989567.1	798830	799816	-	CDS	---	---	Remaining_genes	612	571	656	694	814	810	1124	926	795	895	715	683	1043	1255	1089	1076	444.599	465.325	457.276	518.074	531.639	557.754	729.159	639.15	1072.72	1151.6	1013.25	989.191	1556.31	1558.96	1888.96	1529.3	783.561
CRH04_RS10625	WP_003731957.1	CPBP family intramembrane metalloprotease	NZ_CP023861.1	2149865	2150548	+	684	similar to AA sequence:RefSeq:NP_465594.1	WP_003731957.1	2149865	2150548	+	CDS	---	---	Remaining_genes	2445	1998	2407	2287	2560	2193	2141	2064	1377	1358	1363	1246	1005	1066	718	808	1776.22	1628.23	1677.84	1707.25	1671.98	1510.07	1388.9	1424.63	1858.03	1747.34	1931.55	1804.59	1499.61	1324.18	1245.43	1148.39	1752.46
CRH04_RS13470	WP_003728531.1	energy-coupling factor ABC transporter ATP-binding protein	NZ_CP023861.1	2686849	2687712	-	864	similar to AA sequence:RefSeq:NP_466123.1	WP_003728531.1	2686849	2687712	-	CDS	---	---	Remaining_genes	2265	2048	2396	2123	2773	2665	3264	2637	1489	1555	1443	1306	1425	1750	1430	1628	1645.45	1668.98	1670.17	1584.83	1811.1	1835.08	2117.41	1820.13	2009.16	2000.82	2044.92	1891.48	2126.31	2173.85	2480.45	2313.84	1831.1
CRH04_RS09170	WP_009930639.1	hypothetical protein	NZ_CP023861.1	1855569	1855928	+	360	similar to AA sequence:RefSeq:NP_465304.1	WP_009930639.1	1855569	1855928	+	CDS	---	---	Remaining_genes	112	120	128	109	162	160	196	169	53	61	57	63	84	91	95	119	81.3646	97.7915	89.2246	81.3689	105.805	110.174	127.149	116.648	71.5147	78.4888	80.7765	91.2431	125.341	113.04	164.785	169.132	82.2899
CRH04_RS01625	WP_003724242.1	hypothetical protein	NZ_CP023861.1	336539	337156	+	618	similar to AA sequence:RefSeq:NP_463841.1	WP_003724242.1	336539	337156	+	CDS	---	---	Remaining_genes	176	180	203	211	179	175	182	153	70	63	87	76	60	60	17	32	127.859	146.687	141.505	157.512	116.908	120.502	118.067	105.605	94.4534	81.0622	123.29	110.071	89.529	74.5319	29.4878	45.4809	112.515
CRH04_RS13215	WP_010990013.1	diacylglycerol kinase family lipid kinase	NZ_CP023861.1	2633930	2634847	-	918	similar to AA sequence:RefSeq:NP_466080.1	WP_010990013.1	2633930	2634847	-	CDS	---	---	Remaining_genes	4177	4140	4141	3702	4318	4179	3859	3699	1617	1777	1728	1588	1301	1635	1067	1235	3034.46	3373.81	2886.56	2763.56	2820.17	2877.59	2503.4	2553.15	2181.87	2286.47	2448.8	2299.91	1941.29	2030.99	1850.8	1755.28	2719.15
CRH04_RS11505	WP_003723371.1	hypothetical protein	NZ_CP023861.1	2330960	2332021	-	1062	similar to AA sequence:RefSeq:NP_465763.1	WP_003723371.1	2330960	2332021	-	CDS	---	---	Remaining_genes	5904	4936	4814	4802	4550	3974	4096	4340	5340	7084	4709	5136	4816	5155	2877	3551	4289.07	4022.49	3355.68	3584.71	2971.69	2736.44	2657.15	2995.59	7205.44	9114.99	6673.27	7438.49	7186.2	6403.53	4990.38	5046.96	6158
CRH04_RS11245	WP_003722311.1	DUF3116 family protein	NZ_CP023861.1	2274962	2275219	-	258	similar to AA sequence:RefSeq:NP_465711.1	WP_003722311.1	2274962	2275219	-	CDS	---	---	Remaining_genes	33	16	30	20	28	30	26	45	20	25	6	16	20	24	32	53	23.9735	13.0389	20.912	14.9301	18.2873	20.6575	16.8667	31.0602	26.9867	32.1675	8.50279	23.1729	29.843	29.8128	55.5065	75.3277	24.0416
CRH04_RS08115	WP_003727372.1	hypothetical protein	NZ_CP023861.1	1639999	1640196	-	198	similar to AA sequence:RefSeq:YP_008475637.1	WP_003727372.1	1639999	1640196	-	CDS	---	---	Remaining_genes	582	568	524	521	514	582	598	590	250	272	211	258	352	384	470	646	422.805	462.88	365.263	388.929	335.703	400.756	387.933	407.234	337.334	349.983	299.015	373.662	525.237	477.004	815.252	918.146	393.25
CRH04_RS14545	mnmG	tRNA uridine-5-carboxymethylaminomethyl(34) synthesis enzyme MnmG	NZ_CP023861.1	2892594	2894480	-	1887	similar to AA sequence:RefSeq:NP_466332.1	WP_003725839.1	2892594	2894480	-	CDS	---	---	Remaining_genes	3899	2959	3455	3285	3572	3368	3053	2934	2001	2041	1554	1581	1363	1803	1224	1359	2832.5	2411.38	2408.37	2452.27	2332.94	2319.15	1980.54	2025.13	2700.02	2626.16	2202.22	2289.77	2033.8	2239.68	2123.12	1931.52	2642.51
CRH04_RS09060	WP_009930607.1	heptaprenylglyceryl phosphate synthase	NZ_CP023861.1	1832243	1832917	-	675	similar to AA sequence:RefSeq:NP_465285.1	WP_009930607.1	1832243	1832917	-	CDS	---	---	Remaining_genes	550	561	529	563	634	575	713	605	457	438	442	407	468	515	477	603	399.558	457.175	368.749	420.282	414.077	395.936	462.536	417.587	616.646	563.575	626.372	589.459	698.327	639.732	827.394	857.031	509.239
CRH04_RS12245	WP_003722393.1	glucose-6-phosphate isomerase	NZ_CP023861.1	2444232	2445581	-	1350	similar to AA sequence:RefSeq:NP_465890.1	WP_003722393.1	2444232	2445581	-	CDS	---	---	Remaining_genes	113402	101096	111812	101888	135252	125115	127105	124045	37692	38675	34166	33303	43998	50637	31274	40223	82383.1	82386.1	77940.5	76059.8	88335.7	86152.3	82455.3	85619.2	50859.1	49763.2	48417.7	48232.8	65651.6	62901.2	54247.2	57168.1	66347.9
CRH04_RS00950	chbG	chitin disaccharide deacetylase	NZ_CP023861.1	194890	195624	+	735	similar to AA sequence:RefSeq:NP_463722.1	WP_003722720.1	194890	195624	+	CDS	---	---	Remaining_genes	8132	6477	8014	6956	8688	8054	7695	7294	4432	4666	4296	3951	3499	4451	2981	3346	5907.65	5278.3	5586.3	5192.68	5674.3	5545.86	4991.88	5034.52	5980.25	6003.75	6088	5722.25	5221.04	5529.02	5170.78	4755.6	5792.49
CRH04_RS08675	WP_010989785.1	glycerate dehydrogenase	NZ_CP023861.1	1748793	1749731	-	939	similar to AA sequence:RefSeq:NP_465209.1	WP_010989785.1	1748793	1749731	-	CDS	---	---	Remaining_genes	5501	6458	4823	4745	5929	5548	4898	4989	2005	2168	1980	2186	1719	2116	1232	1429	3996.31	5262.81	3361.96	3542.16	3872.34	3820.27	3177.42	3443.54	2705.42	2789.57	2805.92	3165.99	2565.01	2628.49	2137	2031.01	3688.53
CRH04_RS14240	WP_003732112.1	ABC transporter ATP-binding protein/permease	NZ_CP023861.1	2828232	2830001	+	1770	similar to AA sequence:RefSeq:NP_466274.1	WP_003732112.1	2828232	2830001	+	CDS	---	---	Remaining_genes	5676	5557	5692	5019	6945	6749	6802	6674	3457	4001	3376	2875	4477	5004	2854	3681	4123.44	4528.56	3967.71	3746.7	4535.91	4647.26	4412.58	4606.58	4664.65	5148.09	4784.24	4163.87	6680.36	6215.96	4950.49	5231.72	4616.19
CRH04_RS06080	cbiD	cobalt-precorrin-5B (C(1))-methyltransferase CbiD	NZ_CP023861.1	1219782	1220900	+	1119	similar to AA sequence:RefSeq:NP_464719.1	WP_003721592.1	1219782	1220900	+	CDS	---	---	Remaining_genes	20	41	51	58	23	27	51	46	82	62	51	71	11	15	15	24	14.5294	33.4121	35.5504	43.2972	15.0217	18.5918	33.0846	31.7504	110.645	79.7755	72.2737	102.83	16.4137	18.633	26.0187	34.1107	59.5906
CRH04_RS06770	rpsO	30S ribosomal protein S15	NZ_CP023861.1	1358833	1359099	+	267	similar to AA sequence:RefSeq:WP_011275926.1	WP_003719603.1	1358833	1359099	+	CDS	---	---	Remaining_genes	10469	9441	9322	8514	9977	9268	10322	8209	5103	5409	4987	4473	4227	5207	6027	6838	7605.41	7693.75	6498.06	6355.73	6516.17	6381.8	6696.06	5666.07	6885.65	6959.77	7067.24	6478.26	6307.32	6468.13	10454.3	9718.7	7286.14
CRH04_RS03395	WP_003721781.1	Cof-type HAD-IIB family hydrolase	NZ_CP023861.1	702090	702953	-	864	similar to AA sequence:RefSeq:NP_464190.1	WP_003721781.1	702090	702953	-	CDS	---	---	Remaining_genes	10315	7977	9691	9107	11487	10407	10274	10295	8722	8250	7788	7209	7085	8001	4744	5480	7493.53	6500.69	6755.28	6798.41	7502.38	7166.1	6664.93	7105.89	11768.9	10615.3	11036.6	10440.8	10571.9	9938.83	8228.84	7788.6	9094.6
CRH04_RS10630	WP_003722328.1	DUF4305 domain-containing protein	NZ_CP023861.1	2150553	2150753	+	201	similar to AA sequence:RefSeq:NP_465595.1	WP_003722328.1	2150553	2150753	+	CDS	---	---	Remaining_genes	272	215	261	224	289	220	322	239	123	141	111	140	117	138	145	172	197.6	175.21	181.935	167.217	188.751	151.489	208.887	164.964	165.968	181.425	157.302	202.762	174.582	171.423	251.514	244.46	180.051
CRH04_RS13915	WP_010990041.1	FtsW/RodA/SpoVE family cell cycle protein	NZ_CP023861.1	2761950	2763077	-	1128	similar to AA sequence:RefSeq:NP_466210.1	WP_010990041.1	2761950	2763077	-	CDS	---	---	Remaining_genes	414	538	548	567	539	516	613	506	109	127	120	123	98	165	232	170	300.758	438.432	381.993	423.268	352.031	355.31	397.664	349.255	147.077	163.411	170.056	178.141	146.231	204.963	402.422	241.617	262.42
CRH04_RS03670	WP_010989550.1	hypothetical protein	NZ_CP023861.1	749218	749859	+	642	similar to AA sequence:RefSeq:NP_464245.1	WP_010989550.1	749218	749859	+	CDS	---	---	Remaining_genes	432	485	449	469	431	373	493	485	248	187	248	234	146	158	151	175	313.835	395.241	312.983	350.11	281.494	256.842	319.818	334.76	334.635	240.613	351.449	338.903	217.854	196.267	261.921	248.724	321.081
CRH04_RS07660	WP_003723693.1	response regulator transcription factor	NZ_CP023861.1	1537813	1538496	+	684	similar to AA sequence:RefSeq:NP_465032.1	WP_003723693.1	1537813	1538496	+	CDS	---	---	Remaining_genes	1518	1361	1300	1204	1574	1400	1439	1394	931	952	888	867	958	923	572	701	1102.78	1109.12	906.188	898.791	1028.01	964.018	933.505	962.177	1256.23	1224.94	1258.41	1255.68	1429.48	1146.55	992.179	996.316	1173.27
CRH04_RS02160	WP_003722969.1	DUF1211 domain-containing protein	NZ_CP023861.1	440058	440609	-	552	similar to AA sequence:RefSeq:NP_463948.1	WP_003722969.1	440058	440609	-	CDS	---	---	Remaining_genes	781	782	616	639	787	777	668	765	625	574	496	439	648	677	398	517	567.372	637.275	429.394	477.016	514.005	535.03	433.343	528.024	843.334	738.567	702.897	635.805	966.914	840.968	690.362	734.801	696.637
CRH04_RS02875	gdhA	NADP-specific glutamate dehydrogenase	NZ_CP023861.1	598970	600343	-	1374	similar to AA sequence:RefSeq:NP_464088.1	WP_003721354.1	598970	600343	-	CDS	---	---	Remaining_genes	77837	61582	70794	61349	80121	73180	70443	66924	36308	40341	34074	31422	41907	46982	31461	36332	56546.2	50185	49348.2	45797.3	52328.6	50390.6	45697.6	46192.8	48991.6	51906.8	48287.4	45508.6	62531.6	58361	54571.6	51637.9	51907.4
CRH04_RS01585	WP_009917357.1	hypothetical protein	NZ_CP023861.1	327939	328490	+	552	similar to AA sequence:RefSeq:NP_463834.1	WP_009917357.1	327939	328490	+	CDS	---	---	Remaining_genes	324	275	312	342	347	294	369	362	121	119	135	142	108	135	103	166	235.376	224.106	217.485	255.304	226.632	202.444	239.377	249.862	163.269	153.117	191.313	205.659	161.152	167.697	178.662	235.932	193.967
CRH04_RS07795	ruvA	Holliday junction branch migration protein RuvA	NZ_CP023861.1	1568421	1569023	-	603	similar to AA sequence:RefSeq:NP_465058.1	WP_003732588.1	1568421	1569023	-	CDS	---	---	Remaining_genes	5796	4438	5742	5128	6506	6107	6183	6039	3602	3684	3497	3201	3463	4225	2412	3200	4210.62	3616.66	4002.56	3828.07	4249.19	4205.19	4011.02	4168.28	4860.3	4740.21	4955.71	4636.02	5167.32	5248.29	4183.8	4548.09	4356.95
CRH04_RS07245	WP_003721929.1	Nramp family divalent metal transporter	NZ_CP023861.1	1455317	1456660	-	1344	similar to AA sequence:RefSeq:NP_464949.1	WP_003721929.1	1455317	1456660	-	CDS	---	---	Remaining_genes	114152	100358	106649	96414	126527	120439	120900	123234	71469	75675	70409	67652	81280	85526	52834	65706	82927.9	81784.7	74341.5	71973.4	82637.2	82932.4	78430	85059.5	96435.6	97371.1	99778.8	97980.6	121282	106240	91644.7	93386.5	89629.8
CRH04_RS11605	WP_009913680.1	PTS lactose/cellobiose transporter subunit IIA	NZ_CP023861.1	2346933	2347280	+	348	similar to AA sequence:RefSeq:NP_465783.1	WP_009913680.1	2346933	2347280	+	CDS	---	---	Remaining_genes	2401	2069	1709	1634	2507	2275	2047	2023	581	736	710	629	615	818	444	571	1744.25	1686.09	1191.29	1219.79	1637.37	1566.53	1327.93	1396.33	783.963	947.012	1006.16	910.983	917.673	1016.12	770.153	811.55	1290.33
CRH04_RS08810	WP_003728252.1	aminopeptidase	NZ_CP023861.1	1772176	1773405	+	1230	similar to AA sequence:RefSeq:NP_465236.1	WP_003728252.1	1772176	1773405	+	CDS	---	---	Remaining_genes	15349	15352	15178	14003	18362	16831	16561	15733	7088	7261	6519	5679	6214	7415	5070	5879	11150.6	12510.8	10580.1	10453.3	11992.6	11589.6	10743.4	10859.3	9564.08	9342.74	9238.28	8224.92	9272.22	9210.9	8794.31	8355.69	10642
CRH04_RS11650	addB	helicase-exonuclease AddAB subunit AddB	NZ_CP023861.1	2356326	2359796	-	3471	similar to AA sequence:RefSeq:NP_465792.1	WP_010989937.1	2356326	2359796	-	CDS	---	---	Remaining_genes	8655	7245	8967	8386	9704	9154	9947	9321	3661	4542	3814	3894	5349	5683	2907	4003	6287.59	5904.16	6250.6	6260.18	6337.87	6303.3	6452.8	6433.61	4939.91	5844.2	5404.94	5639.69	7981.51	7059.41	5042.42	5689.38	5743.97
CRH04_RS13850	WP_009924327.1	Y-family DNA polymerase	NZ_CP023861.1	2747423	2748676	+	1254	similar to AA sequence:RefSeq:NP_466198.1	WP_009924327.1	2747423	2748676	+	CDS	---	---	Remaining_genes	7007	7702	7453	6793	8566	8043	9224	8821	10064	12680	9092	9642	11265	12205	4697	5223	5090.37	6276.59	5195.24	5071	5594.62	5538.29	5983.77	6088.49	13579.7	16315.4	12884.6	13964.5	16809.1	15161	8147.32	7423.34	10315.5
CRH04_RS00795	yidA	sugar-phosphatase	NZ_CP023861.1	155991	156800	+	810	similar to AA sequence:RefSeq:NP_463691.1	WP_003723485.1	155991	156800	+	CDS	---	---	Remaining_genes	2189	1635	1822	1583	1859	1628	1841	1779	967	993	924	822	1081	1178	615	695	1590.24	1332.41	1270.06	1181.72	1214.15	1121.02	1194.29	1227.91	1304.81	1277.69	1309.43	1190.51	1613.01	1463.31	1066.77	987.788	1376.29
CRH04_RS06850	WP_010990101.1	type II secretion system F family protein	NZ_CP023861.1	1370447	1371475	-	1029	similar to AA sequence:RefSeq:NP_464871.1	WP_010990101.1	1370447	1371475	-	CDS	---	---	Remaining_genes	27	23	28	29	28	30	27	27	35	23	19	19	48	29	12	17	19.6147	18.7434	19.5179	21.6486	18.2873	20.6575	17.5154	18.6361	47.2267	29.5941	26.9255	27.5178	71.6232	36.0238	20.8149	24.1617	28.7947
CRH04_RS14110	WP_003725020.1	MarR family transcriptional regulator	NZ_CP023861.1	2800957	2801403	-	447	similar to AA sequence:RefSeq:NP_466248.1	WP_003725020.1	2800957	2801403	-	CDS	---	---	Remaining_genes	247	191	274	191	255	213	162	132	118	99	121	95	48	78	53	55	179.438	155.652	190.996	142.582	166.545	146.669	105.092	91.11	159.221	127.383	171.473	137.589	71.6232	96.8915	91.9327	78.1703	155.424
CRH04_RS03730	WP_003721851.1	DUF4064 domain-containing protein	NZ_CP023861.1	760454	760855	+	402	similar to AA sequence:RefSeq:NP_464258.1	WP_003721851.1	760454	760855	+	CDS	---	---	Remaining_genes	10397	12149	12749	10926	17174	16768	20082	17988	2887	3752	3095	2792	5219	6981	6888	8177	7553.1	9900.58	8886.91	8156.3	11216.7	11546.2	13027.6	12415.8	3895.53	4827.7	4386.02	4043.66	7787.53	8671.79	11947.8	11621.8	6544.23
CRH04_RS01825	WP_003723203.1	DeoR/GlpR family DNA-binding transcription regulator	NZ_CP023861.1	378963	379724	+	762	similar to AA sequence:RefSeq:NP_463882.1	WP_003723203.1	378963	379724	+	CDS	---	---	Remaining_genes	1106	1360	941	944	748	697	613	585	335	371	344	314	243	301	180	194	803.475	1108.3	655.94	704.7	488.533	479.943	397.664	403.783	452.027	477.366	487.493	454.767	362.593	373.902	312.224	275.728	710.293
CRH04_RS13800	WP_003722023.1	PTS sugar transporter subunit IIB	NZ_CP023861.1	2740052	2740330	-	279	similar to AA sequence:RefSeq:NP_466188.1	WP_003722023.1	2740052	2740330	-	CDS	---	---	Remaining_genes	145	202	211	215	85	85	130	142	131	112	153	155	81	65	66	69	105.338	164.616	147.081	160.498	55.5151	58.5297	84.3333	98.0123	176.763	144.111	216.821	224.487	120.864	80.7429	114.482	98.0682	147.707
CRH04_RS14300	WP_003725316.1	PTS sugar transporter subunit IIC	NZ_CP023861.1	2844245	2845594	+	1350	similar to AA sequence:RefSeq:NP_466285.1	WP_003725316.1	2844245	2845594	+	CDS	---	---	Remaining_genes	815	660	672	635	638	587	564	504	181	199	162	212	142	157	86	127	592.072	537.853	468.429	474.03	416.69	404.199	365.877	347.874	244.229	256.054	229.575	307.04	211.885	195.025	149.174	180.502	407.552
CRH04_RS00240	WP_009932273.1	accessory gene regulator ArgB-like protein	NZ_CP023861.1	51775	52386	+	612	similar to AA sequence:RefSeq:NP_463581.1	WP_009932273.1	51775	52386	+	CDS	---	---	Remaining_genes	5677	5514	6220	5410	4188	3756	4378	4357	1370	1535	1431	1235	661	1179	1055	968	4124.17	4493.52	4335.76	4038.59	2735.26	2586.32	2840.09	3007.32	1848.59	1975.09	2027.92	1788.65	986.312	1464.55	1829.98	1375.8	3110.34
CRH04_RS09995	WP_003723591.1	ferredoxin	NZ_CP023861.1	2019417	2019638	+	222	similar to AA sequence:RefSeq:NP_465468.1	WP_003723591.1	2019417	2019638	+	CDS	---	---	Remaining_genes	33	21	39	32	30	46	44	50	21	30	23	28	28	48	41	70	23.9735	17.1135	27.1856	23.8881	19.5936	31.6749	28.5436	34.5114	28.336	38.601	32.594	40.5525	41.7802	59.6255	71.1177	99.4895	27.006
CRH04_RS04145	WP_009931899.1	nitronate monooxygenase	NZ_CP023861.1	841156	842082	+	927	similar to AA sequence:RefSeq:NP_464341.1	WP_009931899.1	841156	842082	+	CDS	---	---	Remaining_genes	663	578	746	749	768	759	1009	840	522	579	582	509	627	657	520	658	481.649	471.029	520.012	559.131	501.595	522.636	654.556	579.791	704.352	745	824.771	737.186	935.578	816.124	901.981	935.201	600.508
CRH04_RS02545	WP_003721280.1	SGNH/GDSL hydrolase family protein	NZ_CP023861.1	530514	531104	+	591	similar to AA sequence:RefSeq:NP_464022.1	WP_003721280.1	530514	531104	+	CDS	---	---	Remaining_genes	1248	1158	1220	1111	1325	1246	1377	1349	872	868	885	831	816	1032	899	1007	906.634	943.688	850.422	829.366	865.383	857.976	893.284	931.116	1176.62	1116.86	1254.16	1203.54	1217.59	1281.95	1559.39	1431.23	1035.95
CRH04_RS00250	pseudo true	sensor histidine kinase	NZ_CP023861.1	52630	53921	+	1292	similar to AA sequence:RefSeq:NP_463583.1	pseudo true	52630	53921	+	CDS	---	frameshifted	Remaining_genes	863	654	982	862	833	711	879	804	469	543	440	504	342	451	349	483	626.943	532.964	684.52	643.486	544.048	489.584	570.223	554.943	632.838	698.679	623.538	729.945	510.316	560.231	605.368	686.477	622.856
CRH04_RS12625	WP_003723344.1	YdcF family protein	NZ_CP023861.1	2508247	2508813	-	567	similar to AA sequence:RefSeq:NP_465965.1	WP_003723344.1	2508247	2508813	-	CDS	---	---	Remaining_genes	29	29	28	17	22	13	34	24	13	14	9	21	10	25	15	45	21.0676	23.633	19.5179	12.6906	14.3686	8.9516	22.0564	16.5655	17.5413	18.0138	12.7542	30.4144	14.9215	31.055	26.0187	63.9575	20.0639
CRH04_RS13130	WP_009930854.1	low molecular weight protein arginine phosphatase	NZ_CP023861.1	2616835	2617239	-	405	similar to AA sequence:RefSeq:NP_466063.1	WP_009930854.1	2616835	2617239	-	CDS	---	---	Remaining_genes	694	673	687	670	806	735	774	734	650	634	635	631	628	713	393	529	504.17	548.448	478.885	500.158	526.414	506.11	502.108	506.627	877.067	815.769	899.879	913.879	937.071	885.687	681.689	751.856	686.363
CRH04_RS11450	WP_010989929.1	PLDc N-terminal domain-containing protein	NZ_CP023861.1	2317645	2317839	-	195	similar to AA sequence:RefSeq:NP_465752.1	WP_010989929.1	2317645	2317839	-	CDS	---	---	Remaining_genes	8	8	19	8	10	7	9	12	2	7	7	1	5	4	14	15	5.81175	6.51944	13.2443	5.97203	6.53119	4.82009	5.83846	8.28273	2.69867	9.00691	9.91992	1.4483	7.46075	4.96879	24.2841	21.3192	6.00919
CRH04_RS02935	WP_003721366.1	nucleoid-associated protein	NZ_CP023861.1	608556	609584	+	1029	similar to AA sequence:RefSeq:NP_464100.1	WP_003721366.1	608556	609584	+	CDS	---	---	Remaining_genes	848	760	1041	952	1031	975	1106	1002	729	724	650	611	587	729	640	719	616.046	619.346	725.647	710.672	673.366	671.37	717.482	691.608	983.665	931.572	921.136	884.913	875.892	905.563	1110.13	1021.9	787.657
CRH04_RS13335	WP_003723280.1	ABC transporter ATP-binding protein	NZ_CP023861.1	2660408	2661073	-	666	similar to AA sequence:RefSeq:NP_466103.1	WP_003723280.1	2660408	2661073	-	CDS	---	---	Remaining_genes	139	160	209	189	192	156	230	241	184	232	160	183	173	204	158	198	100.979	130.389	145.687	141.089	125.399	107.419	149.205	166.345	248.278	298.515	226.741	265.04	258.142	253.408	274.063	281.413	194.54
CRH04_RS04415	WP_009926385.1	hypothetical protein	NZ_CP023861.1	908501	909055	-	555	similar to AA sequence:RefSeq:NP_464394.1	WP_009926385.1	908501	909055	-	CDS	---	---	Remaining_genes	344	225	335	255	384	456	357	340	394	404	349	294	363	335	206	257	249.905	183.359	233.518	190.359	250.798	313.995	231.592	234.677	531.638	519.827	494.579	425.801	541.651	416.136	357.323	365.268	371.182
CRH04_RS06275	trxA	thioredoxin	NZ_CP023861.1	1259529	1259837	+	309	similar to AA sequence:RefSeq:NP_464758.1	WP_003723853.1	1259529	1259837	+	CDS	---	---	Remaining_genes	5061	5497	5662	5214	8090	9067	9407	8772	1548	1774	1464	1643	2539	3388	3393	3804	3676.66	4479.67	3946.8	3892.27	5283.73	6243.4	6102.49	6054.67	2088.77	2282.61	2074.68	2379.56	3788.57	4208.57	5885.43	5406.54	3131.93
CRH04_RS09705	WP_003732062.1	class I SAM-dependent RNA methyltransferase	NZ_CP023861.1	1960496	1961641	-	1146	similar to AA sequence:RefSeq:NP_465411.1	WP_003732062.1	1960496	1961641	-	CDS	---	---	Remaining_genes	3475	3007	3908	3525	4528	4232	4832	4224	2541	2594	2290	2451	2669	3058	2563	3138	2524.48	2450.49	2724.14	2631.43	2957.32	2914.09	3134.6	2915.52	3428.66	3337.7	3245.23	3549.79	3982.55	3798.64	4445.73	4459.97	2935.33
CRH04_RS14305	bglK	beta-glucoside kinase	NZ_CP023861.1	2845609	2846490	+	882	similar to AA sequence:RefSeq:NP_466286.1	WP_009931557.1	2845609	2846490	+	CDS	---	---	Remaining_genes	236	259	247	231	244	194	187	163	73	100	103	72	53	78	37	54	171.447	211.067	172.176	172.442	159.361	133.585	121.31	112.507	98.5014	128.67	145.965	104.278	79.084	96.8915	64.1794	76.749	152.421
CRH04_RS04075	WP_003723978.1	hypothetical protein	NZ_CP023861.1	827665	828012	+	348	similar to AA sequence:RefSeq:NP_464327.1	WP_003723978.1	827665	828012	+	CDS	---	---	Remaining_genes	208	217	209	196	223	229	293	273	100	92	69	90	128	189	182	208	151.106	176.84	145.687	146.315	145.646	157.686	190.074	188.432	134.933	118.377	97.7821	130.347	190.995	234.775	315.693	295.626	145.314
CRH04_RS07160	pflA	pyruvate formate lyase-activating protein	NZ_CP023861.1	1437941	1438684	+	744	similar to AA sequence:RefSeq:NP_464932.1	WP_003721912.1	1437941	1438684	+	CDS	---	---	Remaining_genes	4935	4979	7600	7753	5018	4836	6819	5866	4059	4136	3761	4128	2585	3078	2489	2688	3585.13	4057.53	5297.71	5787.65	3277.35	3330	4423.61	4048.87	5476.95	5321.8	5329.83	5978.6	3857.21	3823.49	4317.37	3820.4	4610.35
CRH04_RS02700	WP_003733179.1	DUF1254 domain-containing protein	NZ_CP023861.1	560442	561770	+	1329	similar to AA sequence:RefSeq:NP_464053.1	WP_003733179.1	560442	561770	+	CDS	---	---	Remaining_genes	2397	1961	2367	2003	2995	2773	2596	2529	1197	1231	1130	1215	1199	1580	940	1301	1741.35	1598.08	1649.96	1495.25	1956.09	1909.45	1684.07	1745.58	1615.15	1583.93	1601.36	1759.69	1789.09	1962.67	1630.5	1849.08	1634.63
CRH04_RS13990	recR	recombination mediator RecR	NZ_CP023861.1	2776791	2777384	-	594	similar to AA sequence:RefSeq:NP_466224.1	WP_003722062.1	2776791	2777384	-	CDS	---	---	Remaining_genes	1969	1754	1992	1928	2308	2268	2294	2265	938	976	847	874	949	1238	1147	1444	1430.42	1429.39	1388.56	1439.26	1507.4	1561.71	1488.16	1563.36	1265.68	1255.82	1200.31	1265.82	1416.05	1537.84	1989.56	2052.33	1345.33
CRH04_RS08540	metE	5-methyltetrahydropteroyltriglutamate--homocysteine S-methyltransferase	NZ_CP023861.1	1737088	1739382	-	2295	similar to AA sequence:RefSeq:NP_465206.1	WP_010989783.1	1737088	1739382	-	CDS	---	---	Remaining_genes	1469	1480	1671	1570	2992	3032	4482	3666	2890	2667	2556	2751	5976	6526	4935	5933	1067.18	1206.1	1164.8	1172.01	1954.13	2087.79	2907.55	2530.37	3899.58	3431.63	3622.19	3984.28	8917.09	8106.59	8560.15	8432.44	2401.12
CRH04_RS11740	WP_010989948.1	phage tail family protein	NZ_CP023861.1	2369917	2370732	-	816	similar to AA sequence:RefSeq:NP_465810.1	WP_010989948.1	2369917	2370732	-	CDS	---	---	Remaining_genes	282	314	261	273	394	403	395	361	57	63	64	62	149	148	56	104	204.864	255.888	181.935	203.796	257.329	277.5	256.244	249.172	76.9121	81.0622	90.6964	89.7948	222.33	183.845	97.1364	147.813	154.682
CRH04_RS11630	WP_003723662.1	YitT family protein	NZ_CP023861.1	2350399	2351298	-	900	similar to AA sequence:RefSeq:NP_465788.1	WP_003723662.1	2350399	2351298	-	CDS	---	---	Remaining_genes	4713	4588	4987	4671	6270	6043	6874	6472	3683	4667	3887	3738	5726	6336	3036	3850	3423.85	3738.9	3476.28	3486.92	4095.06	4161.12	4459.29	4467.15	4969.6	6005.04	5508.39	5413.76	8544.05	7870.57	5266.18	5471.92	4534.34
CRH04_RS07640	WP_003719797.1	IreB family regulatory phosphoprotein	NZ_CP023861.1	1532130	1532399	-	270	similar to AA sequence:RefSeq:NP_465028.1	WP_003719797.1	1532130	1532399	-	CDS	---	---	Remaining_genes	4957	4825	5170	5001	6010	6224	6602	5877	2236	2780	2171	2483	2584	2882	2670	3503	3601.11	3932.03	3603.84	3733.27	3925.25	4285.75	4282.83	4056.47	3017.11	3577.03	3076.59	3596.14	3855.72	3580.02	4631.33	4978.74	3531.82
CRH04_RS14415	WP_010990069.1	catalase	NZ_CP023861.1	2871316	2872779	-	1464	similar to AA sequence:RefSeq:NP_466307.1	WP_010990069.1	2871316	2872779	-	CDS	---	---	Remaining_genes	32778	28194	34609	30790	27704	25845	23734	23975	13606	11217	15496	16118	12576	13019	7521	10958	23812.2	22976.1	24124.8	22984.9	18094	17796.5	15396.7	16548.2	18359	14432.9	21959.9	23343.8	18765.3	16172.2	13045.8	15574.4	19895.1
CRH04_RS05305	WP_003722665.1	molybdenum ABC transporter permease	NZ_CP023861.1	1069823	1070491	-	669	similar to AA sequence:RefSeq:NP_464565.1	WP_003722665.1	1069823	1070491	-	CDS	---	---	Remaining_genes	2407	2060	2402	2418	2394	2223	2111	2127	1098	993	1063	1130	743	839	476	607	1748.61	1678.75	1674.36	1805.05	1563.57	1530.72	1369.44	1468.11	1481.57	1277.69	1506.41	1636.58	1108.67	1042.2	825.66	862.716	1546.66
CRH04_RS07760	WP_003723530.1	lipopolysaccharide assembly protein LapA domain-containing protein	NZ_CP023861.1	1561539	1561880	-	342	similar to AA sequence:RefSeq:NP_465051.1	WP_003723530.1	1561539	1561880	-	CDS	---	---	Remaining_genes	7643	6574	7791	7241	9031	8451	10551	8666	1459	1421	1356	1289	1892	2332	2086	2866	5552.4	5357.35	5430.85	5405.44	5898.32	5819.23	6844.62	5981.51	1968.68	1828.4	1921.63	1866.86	2823.15	2896.81	3618.33	4073.38	3676.71
CRH04_RS14335	gshAB	bifunctional glutamate--cysteine ligase GshA/glutathione synthetase GshB	NZ_CP023861.1	2850615	2852942	+	2328	similar to AA sequence:RefSeq:NP_466292.1	WP_010990064.1	2850615	2852942	+	CDS	---	---	Remaining_genes	40070	31813	35767	32726	36831	35379	34776	32767	16986	16539	17925	17158	13683	15598	9548	11716	29109.6	25925.4	24932	24430.1	24055	24361.4	22559.8	22616.7	22919.8	21280.8	25402.1	24850	20417.1	19375.8	16561.8	16651.7	24808.9
CRH04_RS14780	rpmH	50S ribosomal protein L34	NZ_CP023861.1	2943567	2943698	-	132	similar to AA sequence:RefSeq:WP_003397591.1	WP_003718062.1	2943567	2943698	-	CDS	---	---	Remaining_genes	623	555	677	673	870	846	945	677	463	570	381	344	361	566	642	711	452.59	452.286	471.915	502.397	568.214	582.543	613.038	467.284	624.742	733.42	539.927	498.216	538.666	703.084	1113.6	1010.53	565.759
CRH04_RS01415	WP_010989390.1	ABC transporter permease subunit	NZ_CP023861.1	291310	293193	+	1884	similar to AA sequence:RefSeq:NP_463800.1	WP_010989390.1	291310	293193	+	CDS	---	---	Remaining_genes	5200	3257	4122	3839	4486	3948	3617	3499	2780	2470	2548	2337	1991	2224	1574	1579	3777.64	2654.23	2873.31	2865.83	2929.89	2718.53	2346.41	2415.1	3751.15	3178.15	3610.85	3384.69	2970.87	2762.65	2730.23	2244.2	3340.29
CRH04_RS10585	WP_010989886.1	copper resistance CopC/CopD family protein	NZ_CP023861.1	2143109	2144731	-	1623	similar to AA sequence:RefSeq:NP_465586.1	WP_010989886.1	2143109	2144731	-	CDS	---	---	Remaining_genes	10035	7350	8738	7655	10304	9234	8623	8221	4877	4629	5000	4803	3766	4028	2536	3169	7290.12	5989.73	6090.98	5714.49	6729.74	6358.39	5593.89	5674.36	6580.7	5956.14	7085.66	6956.2	5619.44	5003.57	4398.89	4504.03	6454.17
CRH04_RS13900	WP_003722042.1	PTS lactose/cellobiose transporter subunit IIA	NZ_CP023861.1	2759386	2759685	+	300	similar to AA sequence:RefSeq:NP_466207.1	WP_003722042.1	2759386	2759685	+	CDS	---	---	Remaining_genes	17508	20144	19181	16970	12488	13317	14795	16087	10029	10657	10134	9297	7330	7476	5957	8689	12719	16415.9	13370.5	12668.2	8156.15	9169.88	9597.78	11103.7	13532.5	13712.4	14361.2	13464.9	10937.5	9286.67	10332.9	12349.5	14095
CRH04_RS10595	mscL	large conductance mechanosensitive channel protein MscL	NZ_CP023861.1	2145124	2145507	+	384	similar to AA sequence:RefSeq:NP_465588.1	WP_003728855.1	2145124	2145507	+	CDS	---	---	Remaining_genes	8236	8550	8322	7243	9231	9007	10478	8131	2508	2579	2384	2515	2466	3048	2803	3706	5983.2	6967.65	5801	5406.93	6028.94	6202.08	6797.26	5612.24	3384.13	3318.4	3378.44	3642.48	3679.64	3786.22	4862.02	5267.26	4913.35
CRH04_RS04910	WP_010989628.1	LemA family protein	NZ_CP023861.1	995209	995763	+	555	similar to AA sequence:RefSeq:NP_464487.1	WP_010989628.1	995209	995763	+	CDS	---	---	Remaining_genes	10736	10360	10515	10012	11105	10361	10098	10928	7175	8336	6706	6920	6330	7005	4388	4792	7799.37	8442.67	7329.66	7474	7252.89	7134.42	6550.75	7542.8	9681.47	10725.9	9503.29	10022.3	9445.31	8701.6	7611.33	6810.76	9162.36
CRH04_RS05530	WP_010989657.1	CDP-glycerol glycerophosphotransferase family protein	NZ_CP023861.1	1118931	1121018	+	2088	similar to AA sequence:RefSeq:NP_464610.1	WP_010989657.1	1118931	1121018	+	CDS	---	---	Remaining_genes	8479	7050	8550	7612	8882	8399	8491	8399	3994	4362	3861	3828	3536	4283	2665	3281	6159.73	5745.25	5959.93	5682.39	5801	5783.42	5508.26	5797.22	5389.24	5612.59	5471.55	5544.11	5276.24	5320.34	4622.65	4663.21	5726.7
CRH04_RS05720	WP_010989685.1	hypothetical protein	NZ_CP023861.1	1158424	1158840	+	417	similar to AA sequence:RefSeq:NP_464647.1	WP_010989685.1	1158424	1158840	+	CDS	---	---	Remaining_genes	313	299	406	354	469	366	356	332	103	156	149	148	142	144	78	137	227.385	243.664	283.009	264.262	306.313	252.022	230.944	229.155	138.981	200.725	211.153	214.349	211.885	178.877	135.297	194.715	202.689
CRH04_RS05310	modA	molybdate ABC transporter substrate-binding protein	NZ_CP023861.1	1070596	1071363	+	768	similar to AA sequence:RefSeq:NP_464566.1	WP_003732684.1	1070596	1071363	+	CDS	---	---	Remaining_genes	1424	1047	1285	1248	1363	1346	1395	1268	604	563	598	590	556	676	363	463	1034.49	853.231	895.732	931.637	890.201	926.835	904.961	875.208	814.998	724.413	847.445	854.499	829.636	839.726	629.652	658.052	856.784
CRH04_RS03775	WP_010989554.1	Crp/Fnr family transcriptional regulator	NZ_CP023861.1	771028	771684	-	657	similar to AA sequence:RefSeq:NP_464267.1	WP_010989554.1	771028	771684	-	CDS	---	---	Remaining_genes	875	752	684	721	870	758	739	741	692	586	556	499	520	556	385	390	635.661	612.827	476.794	538.229	568.214	521.947	479.402	511.458	933.739	754.007	787.925	722.703	775.918	690.662	667.813	554.298	734.058
CRH04_RS09020	WP_003722229.1	hypothetical protein	NZ_CP023861.1	1821519	1822271	-	753	similar to AA sequence:RefSeq:NP_465277.1	WP_003722229.1	1821519	1822271	-	CDS	---	---	Remaining_genes	2124	1658	1739	1543	2293	1959	1862	1769	1071	1073	868	859	1086	1217	753	1118	1543.02	1351.15	1212.2	1151.86	1497.6	1348.94	1207.91	1221.01	1445.14	1380.63	1230.07	1244.09	1620.48	1511.76	1306.14	1588.99	1429.99
CRH04_RS11620	yjfP	esterase	NZ_CP023861.1	2348605	2349354	-	750	similar to AA sequence:RefSeq:NP_465786.1	WP_003729958.1	2348605	2349354	-	CDS	---	---	Remaining_genes	3826	3042	3411	2991	4151	3962	3875	3724	1971	2180	1947	1961	1966	2045	1222	1663	2779.47	2479.02	2377.7	2232.79	2711.1	2728.17	2513.78	2570.41	2659.54	2805.01	2759.16	2840.12	2933.57	2540.3	2119.66	2363.59	2680.76
CRH04_RS03490	flgG	flagellar basal-body rod protein FlgG	NZ_CP023861.1	717669	718445	+	777	similar to AA sequence:RefSeq:NP_464209.1	WP_010989543.1	717669	718445	+	CDS	---	---	Remaining_genes	6	7	19	17	17	14	24	15	8	3	10	6	2	7	14	10	4.35882	5.70451	13.2443	12.6906	11.103	9.64018	15.5692	10.3534	10.7947	3.8601	14.1713	8.68982	2.9843	8.69539	24.2841	14.2128	6.17953
CRH04_RS07080	WP_003723916.1	ABC transporter permease	NZ_CP023861.1	1417734	1418681	+	948	similar to AA sequence:RefSeq:NP_464916.1	WP_003723916.1	1417734	1418681	+	CDS	---	---	Remaining_genes	7101	6371	7602	6787	7336	7024	7927	7211	3186	3359	3021	2631	2555	3232	2741	2899	5158.66	5191.92	5299.11	5066.52	4791.28	4836.62	5142.39	4977.23	4298.98	4322.03	4281.16	3810.49	3812.44	4014.79	4754.48	4120.29	4742.9
CRH04_RS06570	inlK	class 1 internalin InlK	NZ_CP023861.1	1315766	1317559	+	1794	similar to AA sequence:RefSeq:NP_464815.1	WP_010989725.1	1315766	1317559	+	CDS	---	---	Remaining_genes	93	60	117	62	135	105	102	105	67	91	61	73	103	108	54	72	67.5616	48.8958	81.5569	46.2832	88.1711	72.3014	66.1692	72.4739	90.4054	117.09	86.4451	105.726	153.692	134.157	93.6673	102.332	80.9882
CRH04_RS13060	WP_003723460.1	DUF1146 family protein	NZ_CP023861.1	2605337	2605570	-	234	similar to AA sequence:RefSeq:NP_466050.1	WP_003723460.1	2605337	2605570	-	CDS	---	---	Remaining_genes	363	163	174	148	158	117	265	215	130	123	70	79	49	54	39	50	263.708	132.834	121.29	110.483	103.193	80.5644	171.91	148.399	175.413	158.264	99.1992	114.416	73.1154	67.0787	67.6486	71.0639	182.555
CRH04_RS09255	WP_003728421.1	KH domain-containing protein	NZ_CP023861.1	1867181	1867408	-	228	similar to AA sequence:RefSeq:NP_465321.1	WP_003728421.1	1867181	1867408	-	CDS	---	---	Remaining_genes	2963	2741	2997	2797	3028	2911	2851	2506	1254	1438	1151	1159	620	979	1238	1173	2152.53	2233.72	2089.11	2087.97	1977.64	2004.47	1849.49	1729.71	1692.07	1850.28	1631.12	1678.58	925.133	1216.11	2147.41	1667.16	1982.15
CRH04_RS05605	WP_010989664.1	sigma-70 family RNA polymerase sigma factor	NZ_CP023861.1	1133700	1134116	-	417	similar to AA sequence:RefSeq:NP_464624.1	WP_010989664.1	1133700	1134116	-	CDS	---	---	Remaining_genes	15	16	6	35	21	14	6	10	2	2	0	1	5	3	1	1	10.897	13.0389	4.1824	26.1276	13.7155	9.64018	3.89231	6.90227	2.69867	2.5734	0	1.4483	7.46075	3.7266	1.73458	1.42128	7.302
CRH04_RS07555	rsfS	ribosome silencing factor	NZ_CP023861.1	1519737	1520090	-	354	similar to AA sequence:RefSeq:NP_465011.1	WP_003721994.1	1519737	1520090	-	CDS	---	---	Remaining_genes	1609	1470	1868	1592	2159	2005	2216	1859	1052	1297	1027	1024	952	1312	1276	1388	1168.89	1197.95	1302.12	1188.43	1410.08	1380.61	1437.56	1283.13	1419.5	1668.85	1455.39	1483.06	1420.53	1629.76	2213.32	1972.73	1363.8
CRH04_RS03955	WP_003732924.1	ROK family protein	NZ_CP023861.1	801338	802201	-	864	similar to AA sequence:RefSeq:NP_464303.1	WP_003732924.1	801338	802201	-	CDS	---	---	Remaining_genes	134	114	141	135	89	101	106	129	74	97	81	76	50	71	75	57	97.3469	92.902	98.2865	100.778	58.1276	69.547	68.7641	89.0393	99.8507	124.81	114.788	110.071	74.6075	88.1961	130.093	81.0129	103.727
CRH04_RS11205	WP_010989917.1	MucBP domain-containing protein	NZ_CP023861.1	2264773	2268228	-	3456	similar to AA sequence:RefSeq:NP_465703.1	WP_010989917.1	2264773	2268228	-	CDS	---	---	Remaining_genes	188	149	222	139	854	903	1292	1376	861	768	554	591	4913	5629	4380	5298	136.576	121.424	154.749	103.764	557.764	621.792	838.143	949.753	1161.78	988.187	785.091	855.947	7330.94	6992.33	7597.46	7529.93	601.991
CRH04_RS11280	WP_003722317.1	ABC transporter permease	NZ_CP023861.1	2282298	2283329	-	1032	similar to AA sequence:RefSeq:NP_465718.1	WP_003722317.1	2282298	2283329	-	CDS	---	---	Remaining_genes	46576	40147	41265	36787	38620	34972	32699	29971	14032	14498	12958	12046	9465	12037	8520	9844	33836	32717	28764.5	27461.6	25223.5	24081.2	21212.4	20686.8	18933.9	18654.6	18363.2	17446.3	14123.2	14952.3	14778.6	13991.1	26035.4
CRH04_RS07675	WP_010990147.1	tetratricopeptide repeat protein	NZ_CP023861.1	1542404	1543039	-	636	similar to AA sequence:RefSeq:NP_465035.1	WP_010990147.1	1542404	1543039	-	CDS	---	---	Remaining_genes	3629	2976	3577	3352	4053	3681	3561	3667	2242	2419	2247	2155	1945	2203	1472	1610	2636.36	2425.23	2493.41	2502.28	2647.09	2534.68	2310.08	2531.06	3025.21	3112.53	3184.3	3121.09	2902.23	2736.56	2553.3	2288.26	2799.83
CRH04_RS11645	addA	helicase-exonuclease AddAB subunit AddA	NZ_CP023861.1	2352617	2356321	-	3705	similar to AA sequence:RefSeq:NP_465791.1	WP_010989936.1	2352617	2356321	-	CDS	---	---	Remaining_genes	12468	11785	12973	12577	15392	14656	17005	16000	7356	8911	7159	7421	14548	15437	6789	9659	9057.62	9603.94	9043.06	9388.78	10052.8	10091.9	11031.4	11043.6	9925.7	11465.8	10145.2	10747.9	21707.8	19175.8	11776.1	13728.1	10013.3
CRH04_RS07365	WP_003727434.1	manganese-dependent inorganic pyrophosphatase	NZ_CP023861.1	1480247	1481170	-	924	similar to AA sequence:RefSeq:NP_464973.1	WP_003727434.1	1480247	1481170	-	CDS	---	---	Remaining_genes	12139	10681	13704	12679	15012	14499	15356	14055	7191	8305	6524	6235	6170	8064	7357	8122	8818.61	8704.26	9552.61	9464.92	9804.62	9983.79	9961.71	9701.14	9703.06	10686.1	9245.37	9030.17	9206.57	10017.1	12761.3	11543.6	9478
CRH04_RS13820	WP_003722027.1	MmcQ/YjbR family DNA-binding protein	NZ_CP023861.1	2744212	2744571	-	360	similar to AA sequence:RefSeq:NP_466192.1	WP_003722027.1	2744212	2744571	-	CDS	---	---	Remaining_genes	519	550	602	610	591	644	843	712	106	109	151	146	142	213	135	256	377.038	448.211	419.635	455.367	385.993	443.448	546.869	491.442	143.029	140.25	213.987	211.452	211.885	264.588	234.168	363.847	277.132
CRH04_RS12760	WP_010989999.1	polysaccharide monooxygenase	NZ_CP023861.1	2540421	2541854	-	1434	similar to AA sequence:RefSeq:NP_465990.1	WP_010989999.1	2540421	2541854	-	CDS	---	---	Remaining_genes	4185	3621	4330	3909	3116	2913	2934	2816	1486	1317	1760	1718	1072	1145	637	906	3040.27	2950.86	3018.3	2918.08	2035.12	2005.85	1903.34	1943.68	2005.11	1694.59	2494.15	2488.19	1599.59	1422.32	1104.93	1287.68	2422.71
CRH04_RS06970	buk	butyrate kinase	NZ_CP023861.1	1393516	1394580	+	1065	similar to AA sequence:RefSeq:NP_464895.1	WP_003722496.1	1393516	1394580	+	CDS	---	---	Remaining_genes	754	476	763	705	1455	1616	2057	1876	1166	1011	959	1146	1502	2023	1282	2435	547.758	387.906	531.862	526.285	950.288	1112.75	1334.41	1294.87	1573.32	1300.86	1359.03	1659.76	2241.21	2512.97	2223.73	3460.81	952.461
CRH04_RS13725	WP_010990034.1	PTS sugar transporter subunit IIA	NZ_CP023861.1	2723159	2723590	-	432	similar to AA sequence:RefSeq:NP_466173.1	WP_010990034.1	2723159	2723590	-	CDS	---	---	Remaining_genes	295	269	517	379	609	679	895	956	701	921	716	837	975	1161	922	1039	214.308	219.216	360.384	282.925	397.749	467.549	580.602	659.857	945.883	1185.05	1014.67	1212.23	1454.85	1442.19	1599.28	1476.71	641.115
CRH04_RS06165	WP_003721609.1	DMT family transporter	NZ_CP023861.1	1233368	1233814	-	447	similar to AA sequence:RefSeq:NP_464736.1	WP_003721609.1	1233368	1233814	-	CDS	---	---	Remaining_genes	1231	965	1237	927	1141	1097	935	975	607	504	564	517	345	473	289	295	894.284	786.407	862.272	692.009	745.209	755.377	606.551	672.971	819.046	648.497	799.262	748.773	514.792	587.56	501.293	419.277	787.059
CRH04_RS09405	rpoZ	DNA-directed RNA polymerase subunit omega	NZ_CP023861.1	1902282	1902482	-	201	similar to AA sequence:RefSeq:NP_465351.1	WP_003728294.1	1902282	1902482	-	CDS	---	---	Remaining_genes	241	149	229	202	262	274	275	243	140	180	112	133	150	228	271	280	175.079	121.424	159.628	150.794	171.117	188.672	178.397	167.725	188.907	231.606	158.719	192.624	223.823	283.221	470.071	397.958	179.254
CRH04_RS06545	WP_003732802.1	CoA-binding protein	NZ_CP023861.1	1307761	1308165	+	405	similar to AA sequence:RefSeq:NP_464810.1	WP_003732802.1	1307761	1308165	+	CDS	---	---	Remaining_genes	2054	2363	2574	2664	2883	3272	3344	3271	901	1254	1017	1108	1134	1525	1326	1610	1492.17	1925.68	1794.25	1988.69	1882.94	2253.05	2169.31	2257.73	1215.75	1613.52	1441.22	1604.72	1692.1	1894.35	2300.05	2288.26	1561.78
CRH04_RS09480	WP_003733083.1	hypothetical protein	NZ_CP023861.1	1918361	1918588	+	228	similar to AA sequence:RefSeq:NP_465366.1	WP_003733083.1	1918361	1918588	+	CDS	---	---	Remaining_genes	115	76	91	87	132	109	151	132	54	36	42	37	45	46	45	64	83.544	61.9346	63.4331	64.9458	86.2117	75.0557	97.9564	91.11	72.864	46.3212	59.5195	53.5872	67.1468	57.1411	78.056	90.9618	66.166
CRH04_RS08155	WP_003723569.1	peroxiredoxin	NZ_CP023861.1	1647822	1648364	-	543	similar to AA sequence:RefSeq:NP_465129.1	WP_003723569.1	1647822	1648364	-	CDS	---	---	Remaining_genes	782	667	1042	996	1059	939	986	1049	478	569	504	493	623	824	878	974	568.099	543.558	726.344	743.518	691.653	646.581	639.636	724.048	644.982	732.133	714.235	714.014	929.61	1023.57	1522.96	1384.32	622.193
CRH04_RS09470	WP_009929301.1	NCS2 family nucleobase:cation symporter	NZ_CP023861.1	1916167	1917450	-	1284	similar to AA sequence:RefSeq:NP_465364.1	WP_009929301.1	1916167	1917450	-	CDS	---	---	Remaining_genes	7402	5346	4690	3862	6854	5835	4784	4372	5822	6001	4524	4484	2791	3247	1963	2738	5377.33	4356.61	3269.25	2883	4476.48	4017.89	3103.47	3017.67	7855.82	7721.49	6411.11	6494.19	4164.59	4033.42	3404.98	3891.46	6327.81
CRH04_RS01450	WP_009930487.1	Cof-type HAD-IIB family hydrolase	NZ_CP023861.1	298670	299488	-	819	similar to AA sequence:RefSeq:NP_463807.1	WP_009930487.1	298670	299488	-	CDS	---	---	Remaining_genes	1942	1592	1925	1856	2048	1838	1881	1907	1677	2010	1609	1504	1557	1678	989	1321	1410.8	1297.37	1341.85	1385.51	1337.59	1265.62	1220.24	1316.26	2262.83	2586.27	2280.17	2178.25	2323.28	2084.41	1715.5	1877.51	1889.32
CRH04_RS03295	WP_003732614.1	transaldolase	NZ_CP023861.1	684389	685036	+	648	similar to AA sequence:RefSeq:NP_464170.1	WP_003732614.1	684389	685036	+	CDS	---	---	Remaining_genes	59	50	60	56	65	77	90	97	56	50	36	58	55	41	54	52	42.8617	40.7465	41.824	41.8042	42.4527	53.021	58.3846	66.952	75.5627	64.3351	51.0168	84.0016	82.0683	50.9301	93.6673	73.9065	55.8765
CRH04_RS00670	WP_010989352.1	(4Fe-4S)-binding protein	NZ_CP023861.1	136467	136697	+	231	similar to AA sequence:RefSeq:NP_463666.1	WP_010989352.1	136467	136697	+	CDS	---	---	Remaining_genes	307	371	350	396	381	444	610	445	148	125	97	138	90	176	113	172	223.026	302.339	243.974	295.616	248.838	305.732	395.718	307.151	199.701	160.838	137.462	199.866	134.294	218.627	196.007	244.46	221.476
CRH04_RS10410	WP_010989877.1	lmo2027 family class 3 internalin	NZ_CP023861.1	2108500	2109600	-	1101	similar to AA sequence:RefSeq:NP_465551.1	WP_010989877.1	2108500	2109600	-	CDS	---	---	Remaining_genes	465	357	412	332	435	417	360	431	243	222	221	217	213	233	146	140	337.808	290.93	287.192	247.839	284.107	287.14	233.538	297.488	327.888	285.648	313.186	314.282	317.828	289.432	253.249	198.979	310.568
CRH04_RS01130	dusB	tRNA dihydrouridine synthase DusB	NZ_CP023861.1	234412	235404	+	993	similar to AA sequence:RefSeq:NP_463758.1	WP_009931913.1	234412	235404	+	CDS	---	---	Remaining_genes	7455	6984	7589	7108	8736	8423	7860	7388	3549	3795	3066	3026	2641	3443	2390	2517	5415.83	5691.47	5290.04	5306.15	5705.65	5799.95	5098.92	5099.4	4788.79	4883.03	4344.93	4382.57	3940.77	4276.89	4145.64	3577.36	5194.78
CRH04_RS09195	rpmI	50S ribosomal protein L35	NZ_CP023861.1	1859051	1859248	-	198	similar to AA sequence:RefSeq:NP_465309.1	WP_003720098.1	1859051	1859248	-	CDS	---	---	Remaining_genes	4216	3354	4288	3798	4678	4270	4561	3744	2087	2084	1491	1676	1305	1724	1905	2123	3062.79	2733.27	2989.03	2835.22	3055.29	2940.26	2958.8	2584.21	2816.06	2681.49	2112.94	2427.36	1947.26	2141.55	3304.37	3017.37	2823.4
CRH04_RS07195	WP_003721919.1	thiolase family protein	NZ_CP023861.1	1443874	1445040	-	1167	similar to AA sequence:RefSeq:NP_464939.1	WP_003721919.1	1443874	1445040	-	CDS	---	---	Remaining_genes	10475	8668	10175	9393	12610	12108	11885	11565	5254	5616	5135	5295	5372	6380	4159	5307	7609.77	7063.81	7092.66	7011.91	8235.83	8337.38	7710.01	7982.48	7089.4	7226.11	7276.97	7668.77	8015.83	7925.23	7214.11	7542.72	7247.27
CRH04_RS12360	WP_003722416.1	NAD(P)/FAD-dependent oxidoreductase	NZ_CP023861.1	2465627	2466619	+	993	similar to AA sequence:RefSeq:NP_465913.1	WP_003722416.1	2465627	2466619	+	CDS	---	---	Remaining_genes	14732	12911	13484	11679	17186	15925	15384	14663	5987	6055	5849	5757	6067	7105	4845	5926	10702.3	10521.6	9399.26	8718.42	11224.5	10965.7	9979.87	10120.8	8078.46	7790.98	8288.81	8337.88	9052.88	8825.82	8404.03	8422.49	9273.34
CRH04_RS02600	rpe	ribulose-phosphate 3-epimerase	NZ_CP023861.1	539773	540420	+	648	similar to AA sequence:RefSeq:NP_464033.1	WP_003721291.1	539773	540420	+	CDS	---	---	Remaining_genes	46	39	46	57	22	33	28	51	15	15	24	11	9	11	10	20	33.4176	31.7823	32.0651	42.5507	14.3686	22.7233	18.1641	35.2016	20.24	19.3005	34.0112	15.9313	13.4294	13.6642	17.3458	28.4256	26.1851
CRH04_RS04325	WP_003724782.1	hypothetical protein	NZ_CP023861.1	890438	891193	+	756	similar to AA sequence:RefSeq:NP_464377.1	WP_003724782.1	890438	891193	+	CDS	---	---	Remaining_genes	4065	2919	4342	4533	4923	4618	4251	4275	2145	2274	2238	2118	2373	2668	1796	2228	2953.1	2378.78	3026.67	3383.9	3215.31	3179.88	2757.7	2950.72	2894.32	2925.96	3171.54	3067.51	3540.87	3314.19	3115.3	3166.61	2788.04
CRH04_RS09105	purL	phosphoribosylformylglycinamidine synthase subunit PurL	NZ_CP023861.1	1841095	1843311	-	2217	similar to AA sequence:RefSeq:NP_465294.1	WP_010989808.1	1841095	1843311	-	CDS	---	---	Remaining_genes	45790	37235	55050	51813	45507	44814	61357	55310	82995	78068	69434	71295	59175	80561	59124	61707	33265	30343.9	38373.6	38678.6	29721.5	30858.2	39803.4	38176.5	111988	100450	98397.1	103257	88298	100073	102555	87702.8	69011.8
CRH04_RS00220	rpsF	30S ribosomal protein S6	NZ_CP023861.1	49585	49875	+	291	similar to AA sequence:RefSeq:NP_463577.1	WP_003721667.1	49585	49875	+	CDS	---	---	Remaining_genes	9436	8454	10376	9509	9507	8805	9563	9131	3169	3183	2408	2716	2188	2988	2650	2908	6854.96	6889.41	7232.77	7098.51	6209.2	6062.99	6203.69	6302.46	4276.04	4095.57	3412.45	3933.59	3264.83	3711.69	4596.63	4133.08	5529
CRH04_RS07015	WP_003727467.1	HAMP domain-containing histidine kinase	NZ_CP023861.1	1403226	1404674	+	1449	similar to AA sequence:RefSeq:NP_464903.1	WP_003727467.1	1403226	1404674	+	CDS	---	---	Remaining_genes	16047	14038	16267	15294	17861	16907	17449	17855	7504	7541	6892	6682	7669	8924	5382	6764	11657.7	11440	11339.2	11417	11665.4	11641.9	11319.5	12324	10125.4	9703.02	9766.87	9677.56	11443.3	11085.4	9335.5	9613.53	10731.5
CRH04_RS13585	rpsQ	30S ribosomal protein S17	NZ_CP023861.1	2700963	2701223	-	261	similar to AA sequence:RefSeq:WP_011064531.1	WP_003720941.1	2700963	2701223	-	CDS	---	---	Remaining_genes	22921	21717	24825	22813	23197	21514	25376	19020	7943	8502	6878	6464	4844	6848	7005	6683	16651.4	17697.8	17304.7	17030	15150.4	14814.2	16461.9	13128.1	10717.8	10939.5	9747.03	9361.83	7227.98	8506.57	12150.7	9498.4	14001.6
CRH04_RS07830	rpmA	50S ribosomal protein L27	NZ_CP023861.1	1576108	1576395	-	288	similar to AA sequence:RefSeq:NP_465065.1	WP_003726866.1	1576108	1576395	-	CDS	---	---	Remaining_genes	20488	20054	21558	19764	21542	20262	20582	20208	7872	9732	7219	6783	7484	9096	9746	10623	14883.9	16342.6	15027.4	14753.9	14069.5	13952.1	13351.9	13948.1	10622	12522.2	10230.3	9823.84	11167.3	11299	16905.2	15098.2	13592.7
CRH04_RS05235	WP_003722650.1	LCP family protein	NZ_CP023861.1	1054321	1055283	-	963	similar to AA sequence:RefSeq:NP_464551.1	WP_003722650.1	1054321	1055283	-	CDS	---	---	Remaining_genes	18501	16277	18579	17214	19216	17289	16406	15760	3615	3603	3785	3344	2626	3181	2031	2801	13440.4	13264.6	12950.8	12850.3	12550.3	11904.9	10642.9	10878	4877.84	4635.99	5363.84	4843.13	3918.39	3951.43	3522.93	3981	9054.71
CRH04_RS08370	WP_003727338.1	1-acyl-sn-glycerol-3-phosphate acyltransferase	NZ_CP023861.1	1696278	1696883	+	606	similar to AA sequence:RefSeq:NP_465172.1	WP_003727338.1	1696278	1696883	+	CDS	---	---	Remaining_genes	2079	1866	1659	1528	2393	2283	2006	2037	1416	1528	1183	1061	1263	1571	1109	1334	1510.33	1520.66	1156.43	1140.66	1562.91	1572.04	1301.33	1405.99	1910.66	1966.08	1676.47	1536.65	1884.59	1951.49	1923.65	1895.99	1726.93
CRH04_RS13930	WP_009925488.1	TetR/AcrR family transcriptional regulator	NZ_CP023861.1	2766206	2766769	-	564	similar to AA sequence:RefSeq:NP_466212.1	WP_009925488.1	2766206	2766769	-	CDS	---	---	Remaining_genes	1139	991	1404	1325	1319	1344	1303	1246	617	827	663	740	635	685	363	521	827.448	807.595	978.683	989.118	861.464	925.458	845.279	860.023	832.539	1064.1	939.559	1071.74	947.516	850.906	629.652	740.486	882.921
CRH04_RS05765	WP_003721531.1	ABC transporter ATP-binding protein/permease	NZ_CP023861.1	1164244	1165956	+	1713	similar to AA sequence:RefSeq:NP_464656.1	WP_003721531.1	1164244	1165956	+	CDS	---	---	Remaining_genes	2955	2319	4201	3559	1142	1090	1747	1584	1064	1547	1190	933	739	1011	921	1024	2146.72	1889.82	2928.38	2656.81	745.862	750.557	1133.31	1093.32	1435.69	1990.53	1686.39	1351.27	1102.7	1255.86	1597.55	1455.39	1865.69
CRH04_RS06250	rnhC	ribonuclease HIII	NZ_CP023861.1	1253381	1254304	-	924	similar to AA sequence:RefSeq:NP_464753.1	WP_010989711.1	1253381	1254304	-	CDS	---	---	Remaining_genes	1185	943	1304	1232	1395	1343	1419	1400	884	963	894	819	858	1024	840	1056	860.866	768.479	908.976	919.693	911.101	924.769	920.531	966.318	1192.81	1239.09	1266.92	1186.16	1280.27	1272.01	1457.05	1500.87	1015.31
CRH04_RS06280	uvrC	excinuclease ABC subunit UvrC	NZ_CP023861.1	1259916	1261724	+	1809	similar to AA sequence:RefSeq:NP_464759.1	WP_003732777.1	1259916	1261724	+	CDS	---	---	Remaining_genes	11431	9128	10907	10499	11627	11121	11394	11100	5725	5043	5043	4859	4777	5320	3228	3923	8304.27	7438.68	7602.91	7837.55	7593.82	7657.75	7391.49	7661.52	7724.94	6488.84	7146.6	7037.31	7128	6608.5	5599.22	5575.67	7489.18
CRH04_RS03420	WP_003721786.1	ABC transporter permease	NZ_CP023861.1	705379	706146	+	768	similar to AA sequence:RefSeq:NP_464195.1	WP_003721786.1	705379	706146	+	CDS	---	---	Remaining_genes	5217	4696	4987	4381	5493	5109	5129	4882	2646	2624	2608	2507	2504	2595	1832	2085	3789.99	3826.91	3476.28	3270.43	3587.58	3517.98	3327.27	3369.69	3570.34	3376.3	3695.88	3630.9	3736.35	3223.5	3177.75	2963.36	3640.89
CRH04_RS02510	WP_010989490.1	NUDIX hydrolase	NZ_CP023861.1	521862	522587	+	726	similar to AA sequence:RefSeq:NP_464015.1	WP_010989490.1	521862	522587	+	CDS	---	---	Remaining_genes	536	408	511	443	581	523	611	559	335	371	285	310	253	322	274	328	389.388	332.491	356.201	330.701	379.462	360.13	396.367	385.837	452.027	477.366	403.883	448.974	377.514	399.988	475.275	466.179	412.818
CRH04_RS03025	WP_010989525.1	DegV family EDD domain-containing protein	NZ_CP023861.1	631044	632807	+	1764	similar to AA sequence:RefSeq:NP_464118.1	WP_010989525.1	631044	632807	+	CDS	---	---	Remaining_genes	21276	19733	19141	16571	22357	20414	20104	18097	2002	1583	2136	2035	1892	2124	1110	1727	15456.4	16081	13342.6	12370.3	14601.8	14056.8	13041.8	12491	2701.37	2036.85	3026.99	2947.3	2823.15	2638.43	1925.38	2454.55	9068.89
CRH04_RS07035	WP_003722508.1	DUF1033 family protein	NZ_CP023861.1	1406365	1406709	+	345	similar to AA sequence:RefSeq:NP_464907.1	WP_003722508.1	1406365	1406709	+	CDS	---	---	Remaining_genes	4131	3640	4102	3815	5111	4793	4833	4815	1733	2039	1780	1771	1961	2199	1388	1777	3001.04	2966.34	2859.37	2847.91	3338.09	3300.39	3135.25	3323.44	2338.4	2623.58	2522.49	2564.95	2926.11	2731.59	2407.6	2525.61	2732.34
CRH04_RS10525	WP_003731969.1	excinuclease ABC subunit UvrA	NZ_CP023861.1	2132409	2134646	+	2238	similar to AA sequence:RefSeq:NP_465574.1	WP_003731969.1	2132409	2134646	+	CDS	---	---	Remaining_genes	1130	960	1085	960	1285	1205	1177	1149	651	778	604	552	580	667	439	480	820.91	782.332	756.318	716.644	839.258	829.744	763.541	793.071	878.417	1001.05	855.948	799.463	865.447	828.546	761.48	682.214	870.678
CRH04_RS13845	pseudo true	hypothetical protein	NZ_CP023861.1	2747070	2747407	+	338	similar to AA sequence:RefSeq:NP_466197.1	pseudo true	2747070	2747407	+	CDS	---	frameshifted	Remaining_genes	1528	1703	1548	1561	2004	1954	2353	1886	1862	2588	1740	1900	2249	2501	1091	1301	1110.05	1387.82	1079.06	1165.29	1308.85	1345.49	1526.43	1301.77	2512.46	3329.98	2465.81	2751.78	3355.85	3106.74	1892.43	1849.08	2085.08
CRH04_RS04860	WP_010989626.1	DUF4064 domain-containing protein	NZ_CP023861.1	986721	987176	+	456	similar to AA sequence:RefSeq:NP_464477.1	WP_010989626.1	986721	987176	+	CDS	---	---	Remaining_genes	1293	1212	1309	1118	1503	1305	1737	1400	736	924	710	769	982	1295	1162	1347	939.325	987.695	912.461	834.591	981.638	898.603	1126.82	966.318	993.11	1188.91	1006.16	1113.75	1465.29	1608.65	2015.58	1914.46	1027.26
CRH04_RS05140	WP_003726553.1	hypothetical protein	NZ_CP023861.1	1038335	1038553	+	219	similar to AA sequence:RefSeq:NP_464532.1	WP_003726553.1	1038335	1038553	+	CDS	---	---	Remaining_genes	195	109	202	198	196	209	290	291	62	96	86	75	224	251	291	325	141.662	88.8273	140.808	147.808	128.011	143.914	188.128	200.856	83.6587	123.523	121.873	108.623	334.242	311.792	504.762	461.915	109.418
CRH04_RS06500	trmFO	FADH(2)-oxidizing methylenetetrahydrofolate--tRNA-(uracil(54)-C(5))-methyltransferase TrmFO	NZ_CP023861.1	1299962	1301263	+	1302	similar to AA sequence:RefSeq:NP_464801.1	WP_010989721.1	1299962	1301263	+	CDS	---	---	Remaining_genes	8007	6950	8127	7736	9781	9209	9072	8790	2716	2810	2507	2361	2721	3368	2278	2808	5816.84	5663.76	5665.07	5774.95	6388.16	6341.18	5885.17	6067.1	3664.79	3615.63	3552.75	3419.44	4060.14	4183.72	3951.37	3990.95	4690.26
CRH04_RS03745	WP_003721854.1	LacI family transcriptional regulator	NZ_CP023861.1	764467	765468	-	1002	similar to AA sequence:RefSeq:NP_464261.1	WP_003721854.1	764467	765468	-	CDS	---	---	Remaining_genes	2463	1946	2232	1990	2792	2734	2762	2720	1628	1683	1348	1525	2005	2136	1280	1700	1789.29	1585.85	1555.85	1485.54	1823.51	1882.59	1791.76	1877.42	2196.72	2165.52	1910.29	2208.66	2991.76	2653.34	2220.26	2416.17	1934.35
CRH04_RS07005	gndA	NADP-dependent phosphogluconate dehydrogenase	NZ_CP023861.1	1400940	1402355	+	1416	similar to AA sequence:RefSeq:NP_464901.1	WP_003722503.1	1400940	1402355	+	CDS	---	---	Remaining_genes	94437	75785	95152	85417	102552	94682	89699	87485	38574	38403	35064	33850	29969	37120	25838	30831	68605.6	61759.4	66327.4	63764.1	66978.7	65196.6	58189.3	60384.5	52049.2	49413.2	49690.3	49025.1	44718.3	46110.4	44818	43819.4	57956.9
CRH04_RS12685	WP_009925021.1	alpha/beta hydrolase	NZ_CP023861.1	2525094	2525810	-	717	similar to AA sequence:RefSeq:NP_465976.1	WP_009925021.1	2525094	2525810	-	CDS	---	---	Remaining_genes	6043	5928	6000	5574	6759	6464	6401	6436	1719	1815	1917	1738	1668	1972	1166	1464	4390.05	4830.9	4182.4	4161.01	4414.43	4451.01	4152.44	4442.3	2319.51	2335.36	2716.64	2517.15	2488.91	2449.62	2022.52	2080.75	3468.96
CRH04_RS02080	WP_010989451.1	BglG family transcription antiterminator	NZ_CP023861.1	424129	426060	+	1932	similar to AA sequence:RefSeq:NP_463932.1	WP_010989451.1	424129	426060	+	CDS	---	---	Remaining_genes	3161	2358	3146	2880	2942	2610	2474	2522	1557	1561	1565	1490	1052	1212	806	945	2296.37	1921.6	2192.97	2149.93	1921.48	1797.21	1604.93	1740.75	2100.91	2008.54	2217.81	2157.97	1569.74	1505.54	1398.07	1343.11	2081.86
CRH04_RS13880	kdpA	potassium-transporting ATPase subunit KdpA	NZ_CP023861.1	2755579	2757261	-	1683	similar to AA sequence:RefSeq:NP_466204.1	WP_003733063.1	2755579	2757261	-	CDS	---	---	Remaining_genes	1959	1982	3279	3183	2631	2550	3724	3250	2268	2018	2542	1975	3459	4478	4358	4156	1423.15	1615.19	2285.68	2376.12	1718.36	1755.89	2415.82	2243.24	3060.29	2596.56	3602.35	2860.4	5161.35	5562.56	7559.29	5906.83	2173.8
CRH04_RS01555	WP_009931606.1	BglG family transcription antiterminator	NZ_CP023861.1	322135	324003	-	1869	similar to AA sequence:RefSeq:NP_463828.1	WP_009931606.1	322135	324003	-	CDS	---	---	Remaining_genes	390	404	437	445	366	357	425	422	296	310	243	263	195	243	204	205	283.323	329.232	304.618	332.194	239.042	245.825	275.705	291.276	399.403	398.877	344.363	380.904	290.969	301.854	353.854	291.362	352.709
CRH04_RS10665	tsaE	tRNA (adenosine(37)-N6)-threonylcarbamoyltransferase complex ATPase subunit type 1 TsaE	NZ_CP023861.1	2157383	2157841	-	459	similar to AA sequence:RefSeq:NP_465602.1	WP_003722335.1	2157383	2157841	-	CDS	---	---	Remaining_genes	222	188	232	245	221	250	249	250	197	168	193	172	179	200	202	220	161.276	153.207	161.72	182.893	144.339	172.146	161.531	172.557	265.819	216.166	273.506	249.108	267.095	248.44	350.385	312.681	199.117
CRH04_RS13810	WP_003722025.1	BglG family transcription antiterminator	NZ_CP023861.1	2740888	2742954	-	2067	similar to AA sequence:RefSeq:NP_466190.1	WP_003722025.1	2740888	2742954	-	CDS	---	---	Remaining_genes	3907	5289	5893	5476	3904	4023	5289	5601	3649	4309	3477	3603	2359	2919	2393	2252	2838.32	4310.16	4107.82	4087.86	2549.78	2770.18	3431.07	3865.96	4923.72	5544.4	4927.37	5218.24	3519.98	3625.98	4150.85	3200.72	4404.15
CRH04_RS05390	WP_010989652.1	malate dehydrogenase	NZ_CP023861.1	1084852	1085802	+	951	similar to AA sequence:RefSeq:NP_464582.1	WP_010989652.1	1084852	1085802	+	CDS	---	---	Remaining_genes	13131	13522	12014	11385	15579	14178	14081	14059	6470	6943	6984	6857	6332	7048	4141	5206	9539.27	11019.5	8374.57	8498.95	10174.9	9762.75	9134.59	9703.9	8730.19	8933.57	9897.25	9931.02	9448.3	8755.01	7182.89	7399.17	9555.63
CRH04_RS02965	WP_009931017.1	threonine/serine exporter ThrE family protein	NZ_CP023861.1	615827	616576	-	750	similar to AA sequence:RefSeq:NP_464106.1	WP_009931017.1	615827	616576	-	CDS	---	---	Remaining_genes	1463	1216	1538	1381	1752	1686	1888	1594	925	964	856	859	974	1092	644	784	1062.82	990.954	1072.09	1030.92	1144.26	1160.95	1224.78	1100.22	1248.13	1240.38	1213.07	1244.09	1453.35	1356.48	1117.07	1114.28	1135.57
CRH04_RS11155	WP_003722293.1	hypothetical protein	NZ_CP023861.1	2250844	2250999	+	156	similar to AA sequence:RefSeq:NP_465693.1	WP_003722293.1	2250844	2250999	+	CDS	---	---	Remaining_genes	642	531	749	679	933	992	1115	1026	326	349	342	324	541	611	503	662	466.393	432.728	522.104	506.876	609.36	683.076	723.32	708.173	439.883	449.059	484.659	469.25	807.254	758.983	872.493	940.886	447.016
CRH04_RS09070	WP_003722240.1	hypothetical protein	NZ_CP023861.1	1834524	1834775	-	252	similar to AA sequence:RefSeq:NP_465287.1	WP_003722240.1	1834524	1834775	-	CDS	---	---	Remaining_genes	871	785	782	772	924	977	994	968	371	468	326	391	417	467	456	517	632.755	639.72	545.107	576.301	603.482	672.747	644.825	668.14	500.603	602.176	461.985	566.287	622.227	580.107	790.968	734.801	593.813
CRH04_RS03195	WP_003722820.1	GNAT family N-acetyltransferase	NZ_CP023861.1	660998	661438	-	441	similar to AA sequence:RefSeq:NP_464151.1	WP_003722820.1	660998	661438	-	CDS	---	---	Remaining_genes	1048	1118	1100	1090	1249	1191	1422	1325	962	1186	815	998	1061	1384	1207	1259	761.34	911.091	766.774	813.689	815.746	820.104	922.477	914.551	1298.06	1526.03	1154.96	1445.41	1583.17	1719.2	2093.64	1789.39	1124.13
CRH04_RS09210	rplS	50S ribosomal protein L19	NZ_CP023861.1	1861908	1862249	-	342	similar to AA sequence:RefSeq:NP_465312.1	WP_003728425.1	1861908	1862249	-	CDS	---	---	Remaining_genes	9846	9091	11470	10673	13231	13347	13467	11145	4024	5804	3794	3654	3094	4126	5015	5058	7152.82	7408.52	7995.36	7967.44	8641.42	9190.54	8736.28	7692.58	5429.72	7468.01	5376.6	5292.1	4616.71	5125.31	8698.91	7188.82	6864.77
CRH04_RS12090	WP_010989969.1	amidohydrolase	NZ_CP023861.1	2421879	2423474	-	1596	similar to AA sequence:RefSeq:NP_465877.1	WP_010989969.1	2421879	2423474	-	CDS	---	---	Remaining_genes	2010	1819	1888	1720	1981	1819	1884	1773	897	906	747	735	663	900	900	941	1460.2	1482.36	1316.06	1283.99	1293.83	1252.54	1222.18	1223.77	1210.35	1165.75	1058.6	1064.5	989.296	1117.98	1561.12	1337.42	1329.67
CRH04_RS00800	WP_010989363.1	LPXTG cell wall anchor domain-containing protein	NZ_CP023861.1	157087	159465	+	2379	similar to AA sequence:RefSeq:NP_463692.1	WP_010989363.1	157087	159465	+	CDS	---	---	Remaining_genes	117	96	71	74	110	91	92	83	53	36	36	46	61	84	40	46	84.9969	78.2332	49.4918	55.2413	71.8431	62.6612	59.682	57.2889	71.5147	46.3212	51.0168	66.622	91.0212	104.345	69.3832	65.3788	70.2665
CRH04_RS08925	WP_010989797.1	glutamate synthase subunit beta	NZ_CP023861.1	1798773	1800239	-	1467	similar to AA sequence:RefSeq:NP_465258.1	WP_010989797.1	1798773	1800239	-	CDS	---	---	Remaining_genes	2665	2367	1828	1495	3241	2983	2197	1529	751	678	613	671	576	635	538	622	1936.04	1928.94	1274.24	1116.02	2116.76	2054.05	1425.23	1055.36	1013.35	872.384	868.702	971.812	859.479	788.796	933.203	884.035	1437.68
CRH04_RS14625	WP_010990083.1	lmo2826 family MFS transporter	NZ_CP023861.1	2914055	2915200	-	1146	similar to AA sequence:RefSeq:NP_466348.1	WP_010990083.1	2914055	2915200	-	CDS	---	---	Remaining_genes	674	532	702	559	711	569	607	555	659	704	612	572	544	611	408	493	489.64	433.543	489.341	417.296	464.368	391.805	393.772	383.076	889.211	905.838	867.285	828.43	811.73	758.983	707.708	700.69	679.558
CRH04_RS00325	WP_009912885.1	hypothetical protein	NZ_CP023861.1	72061	72390	+	330	similar to AA sequence:RefSeq:NP_463598.1	WP_009912885.1	72061	72390	+	CDS	---	---	Remaining_genes	26	14	13	31	26	13	20	28	6	6	8	14	11	6	13	24	18.8882	11.409	9.06188	23.1416	16.9811	8.9516	12.9744	19.3264	8.09601	7.72021	11.3371	20.2762	16.4137	7.45319	22.5495	34.1107	11.5284
CRH04_RS08525	WP_003726093.1	bifunctional homocysteine S-methyltransferase/methylenetetrahydrofolate reductase	NZ_CP023861.1	1732927	1734777	-	1851	similar to AA sequence:RefSeq:NP_465203.1	WP_003726093.1	1732927	1734777	-	CDS	---	---	Remaining_genes	2824	2968	3440	3204	7693	8184	12953	12564	6334	6311	5882	6118	24694	26000	18292	23990	2051.55	2418.71	2397.91	2391.8	5024.44	5635.38	8402.84	8672.01	8546.68	8120.37	8335.57	8860.72	36847.2	32297.2	31728.9	34096.5	5284.33
CRH04_RS08330	WP_003733220.1	DNA-3-methyladenine glycosylase I	NZ_CP023861.1	1683636	1684214	-	579	similar to AA sequence:RefSeq:NP_465164.1	WP_003733220.1	1683636	1684214	-	CDS	---	---	Remaining_genes	1133	868	1108	1142	1138	1109	1147	1224	1264	1463	1167	1282	1211	1304	653	752	823.09	707.359	772.351	852.508	743.249	763.64	744.079	844.838	1705.56	1882.44	1653.79	1856.73	1806.99	1619.83	1132.68	1068.8	1279.61
CRH04_RS01370	WP_010989384.1	HAD family hydrolase	NZ_CP023861.1	280408	280950	+	543	similar to AA sequence:RefSeq:WP_003731078.1	WP_010989384.1	280408	280950	+	CDS	---	---	Remaining_genes	1316	1178	1141	1074	1348	1339	1255	1264	593	624	593	660	557	586	362	431	956.034	959.987	795.354	801.745	880.404	922.015	814.141	872.447	800.155	802.902	840.359	955.88	831.128	727.928	627.918	612.571	879.769
CRH04_RS02065	WP_003729043.1	PTS fructose transporter subunit IIB	NZ_CP023861.1	419998	420327	+	330	similar to AA sequence:RefSeq:NP_463929.1	WP_003729043.1	419998	420327	+	CDS	---	---	Remaining_genes	20	37	29	34	44	40	90	65	86	83	100	101	60	51	49	60	14.5294	30.1524	20.215	25.3811	28.7372	27.5434	58.3846	44.8648	116.043	106.796	141.713	146.279	89.529	63.3521	84.9944	85.2767	66.8802
CRH04_RS03000	WP_003732646.1	WxL domain-containing protein	NZ_CP023861.1	624681	625391	+	711	similar to AA sequence:RefSeq:NP_464113.1	WP_003732646.1	624681	625391	+	CDS	---	---	Remaining_genes	1728	1764	1838	1422	5491	5610	6850	7630	5220	4661	3330	3571	13531	15310	12918	12253	1255.34	1437.54	1281.21	1061.53	3586.28	3862.96	4443.72	5266.43	7043.52	5997.32	4719.05	5171.89	20190.3	19018.1	22407.3	17414.9	3933.43
CRH04_RS04095	WP_010989576.1	hypothetical protein	NZ_CP023861.1	833119	833586	-	468	similar to AA sequence:RefSeq:NP_464331.1	WP_010989576.1	833119	833586	-	CDS	---	---	Remaining_genes	674	673	660	711	523	490	395	471	377	364	431	393	268	238	186	199	489.64	548.448	460.065	530.764	341.581	337.406	256.244	325.097	508.699	468.359	610.784	569.183	399.896	295.643	322.632	282.834	503.787
CRH04_RS04830	WP_009933173.1	DUF3006 domain-containing protein	NZ_CP023861.1	981316	981540	+	225	similar to AA sequence:RefSeq:NP_464471.1	WP_009933173.1	981316	981540	+	CDS	---	---	Remaining_genes	987	873	864	701	1231	1205	1200	1232	232	252	189	219	303	416	361	551	717.025	711.433	602.266	523.299	803.99	829.744	778.461	850.36	313.046	324.249	267.838	317.178	452.122	516.755	626.183	783.124	516.438
CRH04_RS04185	WP_003721389.1	MerR family transcriptional regulator	NZ_CP023861.1	848806	849192	-	387	similar to AA sequence:RefSeq:NP_464349.1	WP_003721389.1	848806	849192	-	CDS	---	---	Remaining_genes	555	563	482	496	652	697	844	824	289	214	226	225	376	366	312	423	403.19	458.805	335.987	370.266	425.834	479.943	547.518	568.747	389.958	275.354	320.272	325.868	561.049	454.645	541.189	601.201	381.827
CRH04_RS10715	fepA	multidrug efflux MATE transporter FepA	NZ_CP023861.1	2166012	2167340	-	1329	similar to AA sequence:RefSeq:NP_465611.1	WP_009931796.1	2166012	2167340	-	CDS	---	---	Remaining_genes	573	608	663	562	540	480	427	386	165	173	175	165	116	157	106	131	416.267	495.477	462.156	419.535	352.684	330.521	277.002	266.428	222.64	222.599	247.998	238.97	173.089	195.025	183.865	186.187	339.246
CRH04_RS11530	WP_003731874.1	RluA family pseudouridine synthase	NZ_CP023861.1	2334584	2335450	+	867	similar to AA sequence:RefSeq:NP_465768.1	WP_003731874.1	2334584	2335450	+	CDS	---	---	Remaining_genes	2374	1962	2223	2142	2566	2413	2843	2424	2701	3202	2247	2367	2691	3277	2960	3019	1724.64	1598.89	1549.58	1599.01	1675.9	1661.55	1844.3	1673.11	3644.55	4120.02	3184.3	3428.13	4015.38	4070.68	5134.35	4290.84	2772.02
CRH04_RS04895	WP_003722780.1	undecaprenyl/decaprenyl-phosphate alpha-N-acetylglucosaminyl 1-phosphate transferase	NZ_CP023861.1	991809	992861	+	1053	similar to AA sequence:RefSeq:NP_464484.1	WP_003722780.1	991809	992861	+	CDS	---	---	Remaining_genes	8370	7564	8053	7531	8742	8182	7734	7685	3531	3798	3491	3046	2601	3105	2113	2479	6080.55	6164.13	5613.48	5621.92	5709.57	5634	5017.18	5304.4	4764.5	4886.89	4947.21	4411.53	3881.08	3857.03	3665.16	3523.35	5474.02
CRH04_RS07465	WP_003736634.1	GatB/YqeY domain-containing protein	NZ_CP023861.1	1501416	1501859	-	444	similar to AA sequence:RefSeq:NP_464993.1	WP_003736634.1	1501416	1501859	-	CDS	---	---	Remaining_genes	46516	55614	61275	57067	69552	72424	78591	74059	19912	30255	20804	22887	24205	32662	29654	32131	33792.4	45321.5	42712.8	42600.7	45425.7	49870	50983.4	51117.5	26867.9	38929.2	29482	33147.3	36117.5	40572.7	51437.2	45667.1	36227.8
CRH04_RS07775	yajC	preprotein translocase subunit YajC	NZ_CP023861.1	1564777	1565103	-	327	similar to AA sequence:RefSeq:NP_465054.1	WP_003723533.1	1564777	1565103	-	CDS	---	---	Remaining_genes	6824	8330	8581	8106	9977	10379	10334	9733	1753	2766	2002	1857	2341	2829	3130	3434	4957.43	6788.36	5981.54	6051.16	6516.17	7146.82	6703.85	6717.98	2365.38	3559.02	2837.1	2689.5	3493.12	3514.18	5429.23	4880.67	4417.55
CRH04_RS06600	hflX	GTPase HflX	NZ_CP023861.1	1323793	1325013	+	1221	similar to AA sequence:RefSeq:NP_464821.1	WP_010989727.1	1323793	1325013	+	CDS	---	---	Remaining_genes	2042	1584	1837	1645	1907	1769	1536	1476	1058	961	899	768	677	815	568	738	1483.45	1290.85	1280.51	1228	1245.5	1218.11	996.431	1018.78	1427.6	1236.52	1274	1112.3	1010.19	1012.39	985.241	1048.9	1359.6
CRH04_RS08475	WP_003727325.1	DUF2584 domain-containing protein	NZ_CP023861.1	1723357	1723596	-	240	similar to AA sequence:RefSeq:NP_465193.1	WP_003727325.1	1723357	1723596	-	CDS	---	---	Remaining_genes	296	273	312	299	411	333	452	314	136	171	127	155	168	197	178	272	215.035	222.476	217.485	223.205	268.432	229.299	293.22	216.731	183.509	220.026	179.976	224.487	250.681	244.713	308.755	386.588	210.262
CRH04_RS10555	WP_010989885.1	CAP domain-containing protein	NZ_CP023861.1	2137702	2138754	-	1053	similar to AA sequence:RefSeq:NP_465580.1	WP_010989885.1	2137702	2138754	-	CDS	---	---	Remaining_genes	2385	1799	2255	2060	3128	2940	2690	2576	1919	1804	1528	1577	1840	2205	1610	1815	1732.63	1466.06	1571.89	1537.8	2042.96	2024.44	1745.05	1778.03	2589.37	2321.21	2165.38	2283.97	2745.56	2739.05	2792.67	2579.62	2027.32
CRH04_RS06255	zapA	cell division protein ZapA	NZ_CP023861.1	1254458	1254718	+	261	similar to AA sequence:RefSeq:NP_464754.1	WP_003740576.1	1254458	1254718	+	CDS	---	---	Remaining_genes	99	100	101	101	139	127	123	134	105	109	105	104	111	128	133	166	71.9205	81.493	70.4038	75.3969	90.7835	87.4502	79.7923	92.4904	141.68	140.25	148.799	150.624	165.629	159.001	230.699	235.932	108.836
CRH04_RS10635	WP_003722329.1	redox-sensing transcriptional repressor Rex	NZ_CP023861.1	2150786	2151430	-	645	similar to AA sequence:RefSeq:NP_465596.1	WP_003722329.1	2150786	2151430	-	CDS	---	---	Remaining_genes	40253	34360	35993	32978	40759	34524	30922	30491	10349	12089	10855	10519	8161	11073	7533	9094	29242.6	28001	25089.5	24618.2	26620.5	23772.7	20059.7	21045.7	13964.3	15554.9	15383	15234.7	12177.4	13754.9	13066.6	12925.1	21690.7
CRH04_RS05425	WP_003722692.1	magnesium transporter CorA family protein	NZ_CP023861.1	1091112	1092053	-	942	similar to AA sequence:RefSeq:NP_464589.1	WP_003722692.1	1091112	1092053	-	CDS	---	---	Remaining_genes	9338	7910	9908	8655	10914	9972	9855	9176	4438	4970	4571	4473	3728	4215	2706	3550	6783.77	6446.09	6906.54	6460.99	7128.14	6866.57	6393.11	6333.52	5988.35	6394.91	6477.71	6478.26	5562.74	5235.87	4693.77	5045.54	6403.28
CRH04_RS03930	WP_009932871.1	hypothetical protein	NZ_CP023861.1	797352	798101	+	750	similar to AA sequence:RefSeq:NP_464298.1	WP_009932871.1	797352	798101	+	CDS	---	---	Remaining_genes	1528	1214	1474	1436	1641	1570	1476	1436	975	1086	948	1051	891	951	636	829	1110.05	989.324	1027.48	1071.98	1071.77	1081.08	957.507	991.166	1315.6	1397.36	1343.44	1522.17	1329.51	1181.33	1103.19	1178.24	1203.08
CRH04_RS12815	trxB	thioredoxin-disulfide reductase	NZ_CP023861.1	2553414	2554370	-	957	similar to AA sequence:RefSeq:NP_466001.1	WP_003722610.1	2553414	2554370	-	CDS	---	---	Remaining_genes	20031	18538	20683	18648	24592	24094	22677	22255	9866	10413	9327	9593	11351	13604	9545	10796	14551.9	15107.2	14417.4	13920.8	16061.5	16590.8	14711	15361	13312.5	13398.4	13217.6	13893.6	16937.4	16898.9	16556.6	15344.1	14092.5
CRH04_RS02090	WP_003734097.1	hypothetical protein	NZ_CP023861.1	426596	426991	+	396	similar to AA sequence:RefSeq:NP_463934.1	WP_003734097.1	426596	426991	+	CDS	---	---	Remaining_genes	619	497	703	616	702	623	692	688	586	600	565	553	667	735	657	895	449.684	405.02	490.038	459.846	458.49	428.988	448.913	474.876	790.71	772.021	800.68	800.912	995.264	913.016	1139.62	1272.04	604.359
CRH04_RS13265	WP_003729274.1	hypothetical protein	NZ_CP023861.1	2646464	2646661	-	198	similar to AA sequence:RefSeq:NP_466090.1	WP_003729274.1	2646464	2646661	-	CDS	---	---	Remaining_genes	75	79	103	138	160	142	100	84	68	100	45	72	32	41	28	21	54.4852	64.3794	71.7979	103.018	104.499	97.779	64.8718	57.9791	91.7547	128.67	63.7709	104.278	47.7488	50.9301	48.5682	29.8468	84.8224
CRH04_RS13450	rpsI	30S ribosomal protein S9	NZ_CP023861.1	2684251	2684640	-	390	similar to AA sequence:RefSeq:WP_002009728.1	WP_003723652.1	2684251	2684640	-	CDS	---	---	Remaining_genes	17206	13846	15457	13684	16578	15805	15092	13627	6314	6989	5724	5232	5015	7373	7921	9007	12499.6	11283.5	10774.6	10215.2	10827.4	10883.1	9790.45	9405.73	8519.7	8992.76	8111.66	7577.52	7483.14	9158.73	13739.6	12801.5	10323.9
CRH04_RS00990	WP_003722728.1	ribose-phosphate diphosphokinase	NZ_CP023861.1	202639	203592	+	954	similar to AA sequence:RefSeq:NP_463730.1	WP_003722728.1	202639	203592	+	CDS	---	---	Remaining_genes	5787	4609	6995	6179	7300	6853	7971	6629	4762	5587	4320	3785	3727	5077	4537	5077	4204.08	3756.01	4875.99	4612.65	4767.77	4718.87	5170.93	4575.52	6425.53	7188.8	6122.01	5481.83	5561.25	6306.64	7869.78	7215.83	5393.6
CRH04_RS05550	tagD	glycerol-3-phosphate cytidylyltransferase	NZ_CP023861.1	1124078	1124458	+	381	similar to AA sequence:RefSeq:NP_464614.1	WP_003721506.1	1124078	1124458	+	CDS	---	---	Remaining_genes	888	619	984	971	1085	993	1128	1027	540	579	515	507	472	612	494	664	645.105	504.441	685.914	724.855	708.634	683.764	731.754	708.863	728.64	745	729.823	734.29	704.295	760.225	856.882	943.729	655.797
CRH04_RS04410	WP_003721433.1	QueT transporter family protein	NZ_CP023861.1	907978	908463	+	486	similar to AA sequence:RefSeq:NP_464393.1	WP_003721433.1	907978	908463	+	CDS	---	---	Remaining_genes	413	361	405	322	410	344	337	320	242	273	191	212	148	261	287	332	300.032	294.19	282.312	240.374	267.779	236.873	218.618	220.873	326.539	351.269	270.672	307.04	220.838	324.214	497.824	471.864	318.007
CRH04_RS04840	WP_010989625.1	FadR family transcriptional regulator	NZ_CP023861.1	982959	983645	-	687	similar to AA sequence:RefSeq:NP_464473.1	WP_010989625.1	982959	983645	-	CDS	---	---	Remaining_genes	312	240	263	292	316	359	279	309	146	183	135	138	128	154	82	120	226.658	195.583	183.329	217.979	206.386	247.202	180.992	213.28	197.003	235.466	191.313	199.866	190.995	191.299	142.235	170.553	213.678
CRH04_RS03385	WP_010989541.1	carboxymuconolactone decarboxylase family protein	NZ_CP023861.1	700878	701183	-	306	similar to AA sequence:RefSeq:NP_464188.1	WP_010989541.1	700878	701183	-	CDS	---	---	Remaining_genes	150	117	138	152	130	130	159	123	159	147	134	151	73	134	116	122	108.97	95.3468	96.1953	113.469	84.9055	89.516	103.146	84.8979	214.544	189.145	189.896	218.694	108.927	166.455	201.211	173.396	152.002
CRH04_RS11385	WP_003739573.1	ABC transporter ATP-binding protein	NZ_CP023861.1	2304268	2305017	-	750	similar to AA sequence:RefSeq:NP_465739.1	WP_003739573.1	2304268	2305017	-	CDS	---	---	Remaining_genes	2950	2462	2838	2526	3322	3061	3135	2906	1032	1156	1019	998	1155	1219	863	1042	2143.08	2006.36	1978.28	1885.67	2169.66	2107.76	2033.73	2005.8	1392.51	1487.43	1444.06	1445.41	1723.43	1514.24	1496.94	1480.97	1757.35
CRH04_RS04160	WP_010989582.1	VOC family protein	NZ_CP023861.1	843313	843723	-	411	similar to AA sequence:RefSeq:NP_464344.1	WP_010989582.1	843313	843723	-	CDS	---	---	Remaining_genes	131	121	154	134	135	117	137	142	108	95	81	91	61	71	64	86	95.1675	98.6065	107.348	100.032	88.1711	80.5644	88.8743	98.0123	145.728	122.237	114.788	131.796	91.0212	88.1961	111.013	122.23	115.435
CRH04_RS06915	nusB	transcription antitermination factor NusB	NZ_CP023861.1	1383006	1383389	+	384	similar to AA sequence:RefSeq:NP_464884.1	WP_003722486.1	1383006	1383389	+	CDS	---	---	Remaining_genes	6662	6505	7284	6747	7603	7224	7778	6770	2787	3087	2877	2740	2317	3089	2689	3090	4839.74	5301.12	5077.44	5036.66	4965.66	4974.33	5045.73	4672.84	3760.59	3972.05	4077.09	3968.35	3457.31	3837.15	4664.28	4391.75	4468.37
CRH04_RS00085	WP_009930706.1	CapA family protein	NZ_CP023861.1	20311	21426	-	1116	similar to AA sequence:RefSeq:NP_463550.1	WP_009930706.1	20311	21426	-	CDS	---	---	Remaining_genes	146	90	129	116	129	104	147	132	68	61	51	56	45	57	42	68	106.065	73.3437	89.9217	86.5945	84.2524	71.6128	95.3615	91.11	91.7547	78.4888	72.2737	81.105	67.1468	70.8053	72.8523	96.6469	87.4129
CRH04_RS01475	WP_010989399.1	Crp/Fnr family transcriptional regulator	NZ_CP023861.1	304943	305611	-	669	similar to AA sequence:RefSeq:NP_463812.1	WP_010989399.1	304943	305611	-	CDS	---	---	Remaining_genes	2238	1731	2158	1895	2384	2195	2287	2251	1086	1260	988	1071	1159	1218	729	959	1625.84	1410.64	1504.27	1414.63	1557.04	1511.44	1483.62	1553.7	1465.38	1621.24	1400.13	1551.13	1729.4	1513	1264.51	1363.01	1530.78
CRH04_RS14230	pabB	aminodeoxychorismate synthase component I	NZ_CP023861.1	2824644	2826347	+	1704	similar to AA sequence:RefSeq:NP_466272.1	WP_003722110.1	2824644	2826347	+	CDS	---	---	Remaining_genes	2281	1742	2011	1838	2245	2222	2232	2102	1289	1141	1149	1020	1288	1444	922	1086	1657.08	1419.61	1401.8	1372.07	1466.25	1530.03	1447.94	1450.86	1739.29	1468.13	1628.28	1477.27	1921.89	1793.73	1599.28	1543.51	1571.03
CRH04_RS09325	fapR	transcription factor FapR	NZ_CP023861.1	1884097	1884663	-	567	similar to AA sequence:RefSeq:NP_465335.1	WP_159372984.1	1884097	1884663	-	CDS	---	---	Remaining_genes	1936	1545	1853	1685	2227	1983	2020	1911	1562	1740	1510	1418	1402	1738	1186	1286	1406.44	1259.07	1291.67	1257.86	1454.5	1365.46	1310.41	1319.02	2107.66	2238.86	2139.87	2053.69	2092	2158.94	2057.21	1827.76	1753.01
CRH04_RS10050	xerD	site-specific tyrosine recombinase XerD	NZ_CP023861.1	2029698	2030588	-	891	similar to AA sequence:RefSeq:NP_465479.1	WP_003723602.1	2029698	2030588	-	CDS	---	---	Remaining_genes	2039	1933	2177	2199	2340	2142	2510	2337	2275	2197	1922	2026	1471	1844	1633	1663	1481.27	1575.26	1517.52	1641.56	1528.3	1474.95	1628.28	1613.06	3069.74	2826.88	2723.73	2934.26	2194.95	2290.61	2832.57	2363.59	2238.29
CRH04_RS03315	WP_003721764.1	hypothetical protein	NZ_CP023861.1	689543	689824	-	282	similar to AA sequence:RefSeq:NP_464174.1	WP_003721764.1	689543	689824	-	CDS	---	---	Remaining_genes	57434	53709	49638	56909	60156	54693	55947	53521	12218	15318	13309	12321	21613	20276	11376	16169	41724	43769.1	34601	42482.8	39289	37660.8	36293.8	36941.6	16486.2	19709.7	18860.6	17844.5	32249.9	25186.8	19732.6	22980.6	30422.2
CRH04_RS13495	rplQ	50S ribosomal protein L17	NZ_CP023861.1	2691673	2692077	-	405	similar to AA sequence:RefSeq:NP_466128.1	WP_003723675.1	2691673	2692077	-	CDS	---	---	Remaining_genes	25723	24591	27197	24340	26986	25002	27525	21661	5322	5741	4986	4690	3450	5144	4792	5401	18687	20039.9	18958.1	18169.9	17625.1	17216	17856	14951	7181.16	7386.95	7065.82	6792.54	5147.92	6389.87	8312.1	7676.32	13323.8
CRH04_RS02765	WP_010989507.1	M20 family metallopeptidase	NZ_CP023861.1	576402	577580	+	1179	similar to AA sequence:RefSeq:NP_464066.1	WP_010989507.1	576402	577580	+	CDS	---	---	Remaining_genes	6934	6178	5729	5383	7272	7111	6499	6598	3836	3302	3743	3453	3793	4045	2744	3171	5037.34	5034.63	3993.5	4018.43	4749.48	4896.52	4216.02	4554.12	5176.05	4248.69	5304.33	5000.99	5659.73	5024.69	4759.68	4506.87	4874.18
CRH04_RS07790	ruvB	Holliday junction branch migration DNA helicase RuvB	NZ_CP023861.1	1567398	1568402	-	1005	similar to AA sequence:RefSeq:NP_465057.1	WP_003723536.1	1567398	1568402	-	CDS	---	---	Remaining_genes	7047	5676	6998	6481	7772	7353	7376	7379	4522	4673	4431	4033	4704	5207	3353	4383	5119.43	4625.54	4878.08	4838.09	5076.04	5063.16	4784.94	5093.19	6101.69	6012.76	6279.31	5841.01	7019.08	6468.13	5816.04	6229.46	5464.85
CRH04_RS03570	WP_003721819.1	flagellar motor switch protein FliN	NZ_CP023861.1	731764	731997	+	234	similar to AA sequence:RefSeq:NP_464225.1	WP_003721819.1	731764	731997	+	CDS	---	---	Remaining_genes	15	26	22	18	11	17	12	21	3	12	15	5	3	4	15	6	10.897	21.1882	15.3355	13.4371	7.18431	11.7059	7.78461	14.4948	4.048	15.4404	21.257	7.24152	4.47645	4.96879	26.0187	8.52767	12.8934
CRH04_RS09720	WP_003722999.1	DUF1273 domain-containing protein	NZ_CP023861.1	1962698	1963240	-	543	similar to AA sequence:RefSeq:NP_465413.1	WP_003722999.1	1962698	1963240	-	CDS	---	---	Remaining_genes	1224	981	1096	1063	1423	1190	1199	1152	521	543	485	508	472	639	399	497	889.198	799.446	763.986	793.534	929.388	819.416	777.813	795.142	703.003	698.679	687.309	735.738	704.295	793.765	692.097	706.375	772.582
CRH04_RS05500	WP_003721496.1	YfhO family protein	NZ_CP023861.1	1110768	1113623	+	2856	similar to AA sequence:RefSeq:NP_464604.1	WP_003721496.1	1110768	1113623	+	CDS	---	---	Remaining_genes	15460	12108	14792	13379	16572	14898	15369	15028	8802	8896	7733	6964	7976	9081	5980	7464	11231.2	9867.17	10311	9987.48	10823.5	10258.5	9970.14	10372.7	11876.8	11446.5	10958.7	10086	11901.4	11280.4	10372.8	10608.4	11105.4
CRH04_RS10745	WP_003722350.1	hypothetical protein	NZ_CP023861.1	2173635	2173829	-	195	similar to AA sequence:RefSeq:NP_465617.1	WP_003722350.1	2173635	2173829	-	CDS	---	---	Remaining_genes	2	2	3	2	10	0	8	11	1	1	3	1	0	4	7	5	1.45294	1.62986	2.0912	1.49301	6.53119	0	5.18974	7.5925	1.34933	1.2867	4.2514	1.4483	0	4.96879	12.1421	7.10639	1.42971
CRH04_RS11145	WP_003731912.1	MBL fold metallo-hydrolase	NZ_CP023861.1	2249684	2250298	-	615	similar to AA sequence:RefSeq:NP_465691.1	WP_003731912.1	2249684	2250298	-	CDS	---	---	Remaining_genes	3349	2462	3399	2829	3708	3619	3428	3455	1826	1980	1712	1731	1833	2137	1324	1785	2432.95	2006.36	2369.33	2111.86	2421.77	2491.99	2223.8	2384.73	2463.88	2547.67	2426.13	2507.01	2735.11	2654.58	2296.58	2536.98	2362.71
CRH04_RS00140	WP_009931862.1	LD-carboxypeptidase	NZ_CP023861.1	31088	31960	+	873	similar to AA sequence:RefSeq:NP_463561.1	WP_009931862.1	31088	31960	+	CDS	---	---	Remaining_genes	288	198	231	220	252	209	252	245	146	141	116	94	151	157	170	201	209.223	161.356	161.023	164.231	164.586	143.914	163.477	169.106	197.003	181.425	164.387	136.141	225.315	195.025	294.878	285.677	187.252
CRH04_RS05350	WP_003722675.1	ThiF family adenylyltransferase	NZ_CP023861.1	1075862	1076857	-	996	similar to AA sequence:RefSeq:NP_464574.1	WP_003722675.1	1075862	1076857	-	CDS	---	---	Remaining_genes	4141	5526	4462	4261	3840	3652	3747	3537	2078	1951	1962	2038	1426	1554	885	1057	3008.31	4503.3	3110.31	3180.85	2507.98	2514.71	2430.75	2441.33	2803.92	2510.35	2780.41	2951.64	2127.81	1930.38	1535.1	1502.29	3206.47
CRH04_RS00045	speG	spermidine N1-acetyltransferase	NZ_CP023861.1	12258	12773	+	516	similar to AA sequence:RefSeq:NP_463542.1	WP_003723772.1	12258	12773	+	CDS	---	---	Remaining_genes	2568	2269	2568	2559	2664	2516	2431	2347	1148	1249	1076	1125	820	1140	694	885	1865.57	1849.08	1790.07	1910.3	1739.91	1732.48	1577.03	1619.96	1549.04	1607.09	1524.83	1629.34	1223.56	1416.11	1203.8	1257.83	1717.69
CRH04_RS09340	sdaAB	L-serine ammonia-lyase, iron-sulfur-dependent subunit beta	NZ_CP023861.1	1887914	1888573	-	660	similar to AA sequence:RefSeq:NP_465338.1	WP_003733097.1	1887914	1888573	-	CDS	---	---	Remaining_genes	3886	3686	4525	4247	5310	5217	5672	5251	2512	2953	2316	2055	2345	3050	2541	2878	2823.06	3003.83	3154.23	3170.4	3468.06	3592.35	3679.53	3624.38	3389.53	3799.63	3282.08	2976.26	3499.09	3788.7	4407.56	4090.44	3254.01
CRH04_RS14605	WP_009932709.1	arsenic metallochaperone ArsD family protein	NZ_CP023861.1	2909751	2910071	-	321	similar to AA sequence:RefSeq:NP_466344.1	WP_009932709.1	2909751	2910071	-	CDS	---	---	Remaining_genes	1159	1039	1290	1215	1367	1369	1666	1397	624	661	645	604	819	1024	855	1012	841.978	846.712	899.217	907.002	892.814	942.672	1080.76	964.247	841.985	850.51	914.05	874.775	1222.07	1272.01	1483.06	1438.33	845.296
CRH04_RS08460	WP_003723256.1	hypothetical protein	NZ_CP023861.1	1716856	1717155	+	300	similar to AA sequence:RefSeq:NP_465190.1	WP_003723256.1	1716856	1717155	+	CDS	---	---	Remaining_genes	799	650	723	629	819	727	935	766	425	511	379	406	651	623	657	816	580.449	529.704	503.98	469.551	534.904	500.601	606.551	528.714	573.467	657.504	537.093	588.011	971.39	773.89	1139.62	1159.76	585.281
CRH04_RS00880	metG	methionine--tRNA ligase	NZ_CP023861.1	175764	177755	+	1992	similar to AA sequence:RefSeq:NP_463708.1	WP_003733137.1	175764	177755	+	CDS	---	---	Remaining_genes	10037	8683	10182	8998	11116	10210	11325	10712	7196	7615	6758	6265	6940	8562	7202	7852	7291.57	7076.03	7097.54	6717.04	7260.07	7030.45	7346.73	7393.71	9709.81	9798.23	9576.98	9073.62	10355.5	10635.7	12492.4	11159.9	8468.91
CRH04_RS07090	WP_003732282.1	insulinase family protein	NZ_CP023861.1	1420075	1421358	+	1284	similar to AA sequence:RefSeq:NP_464918.1	WP_003732282.1	1420075	1421358	+	CDS	---	---	Remaining_genes	17292	15525	17057	15458	18046	16512	17470	15796	5593	6046	5707	5308	4774	5908	3903	4745	12562.1	12651.8	11889.9	11539.5	11786.2	11369.9	11333.1	10902.8	7546.83	7779.4	8087.57	7687.59	7123.53	7338.91	6770.06	6743.96	10135
CRH04_RS05430	WP_010989654.1	YktB family protein	NZ_CP023861.1	1092257	1092868	-	612	similar to AA sequence:RefSeq:NP_464590.1	WP_010989654.1	1092257	1092868	-	CDS	---	---	Remaining_genes	4767	3996	4813	4196	5198	4951	4716	4891	2699	2472	2495	2655	2073	2432	1390	1810	3463.08	3256.46	3354.99	3132.33	3394.91	3409.18	3059.35	3375.9	3641.85	3180.73	3535.74	3845.25	3093.23	3021.03	2411.06	2572.51	3385.53
CRH04_RS02470	WP_009931642.1	DUF3139 domain-containing protein	NZ_CP023861.1	515390	515746	+	357	similar to AA sequence:RefSeq:NP_464007.1	WP_009931642.1	515390	515746	+	CDS	---	---	Remaining_genes	6	2	10	7	10	18	24	19	1	6	4	6	9	4	20	5	4.35882	1.62986	6.97067	5.22553	6.53119	12.3945	15.5692	13.1143	1.34933	7.72021	5.66853	8.68982	13.4294	4.96879	34.6916	7.10639	3.76455
CRH04_RS11490	aroE	shikimate dehydrogenase	NZ_CP023861.1	2327459	2328325	+	867	similar to AA sequence:RefSeq:NP_465760.1	WP_010989932.1	2327459	2328325	+	CDS	---	---	Remaining_genes	63	67	87	114	48	46	65	93	79	59	55	46	19	38	22	29	45.7676	54.6003	60.6449	85.1015	31.3497	31.6749	42.1667	64.1911	106.597	75.9154	77.9423	66.622	28.3509	47.2035	38.1607	41.2171	70.7202
CRH04_RS10535	coaD	pantetheine-phosphate adenylyltransferase	NZ_CP023861.1	2135754	2136233	-	480	similar to AA sequence:RefSeq:NP_465576.1	WP_003728846.1	2135754	2136233	-	CDS	---	---	Remaining_genes	982	693	1079	977	1121	1043	954	912	676	618	553	575	561	606	399	550	713.393	564.746	752.136	729.334	732.146	718.194	618.877	629.487	912.15	795.181	783.674	832.774	837.097	752.772	692.097	781.703	746.368
CRH04_RS09575	msrA	peptide-methionine (S)-S-oxide reductase MsrA	NZ_CP023861.1	1934766	1935296	-	531	similar to AA sequence:RefSeq:NP_465385.1	WP_003723414.1	1934766	1935296	-	CDS	---	---	Remaining_genes	9727	9362	9711	8921	11397	11086	11366	12136	5453	5746	5483	5312	7235	7527	4414	5514	7066.37	7629.37	6769.22	6659.56	7443.6	7633.65	7373.33	8376.6	7357.92	7393.39	7770.13	7693.39	10795.7	9350.03	7656.43	7836.93	7361.76
CRH04_RS12570	WP_003723333.1	ABC transporter substrate-binding protein	NZ_CP023861.1	2500179	2501147	-	969	similar to AA sequence:RefSeq:NP_465954.1	WP_003723333.1	2500179	2501147	-	CDS	---	---	Remaining_genes	3661	2830	4812	4767	3842	3801	4664	4212	1076	1313	1281	1140	1112	1318	1048	1197	2659.6	2306.25	3354.29	3558.58	2509.28	2617.31	3025.62	2907.24	1451.88	1689.44	1815.35	1651.07	1659.27	1637.22	1817.84	1701.27	2026.79
CRH04_RS05670	WP_010989677.1	DUF87 domain-containing protein	NZ_CP023861.1	1147605	1149002	-	1398	similar to AA sequence:RefSeq:NP_464637.1	WP_010989677.1	1147605	1149002	-	CDS	---	---	Remaining_genes	217	234	246	249	199	212	275	177	24	18	20	30	23	37	29	66	157.644	190.694	171.479	185.879	129.971	145.98	178.397	122.17	32.384	23.1606	28.3426	43.4491	34.3195	45.9613	50.3028	93.8044	100.97
CRH04_RS10725	WP_003731946.1	alpha/beta hydrolase	NZ_CP023861.1	2168054	2169094	-	1041	similar to AA sequence:RefSeq:NP_465613.1	WP_003731946.1	2168054	2169094	-	CDS	---	---	Remaining_genes	21272	20791	22829	21035	26975	25494	24945	24366	9468	10671	9045	8884	8143	9987	6539	7446	15453.5	16943.2	15913.4	15702.7	17617.9	17554.8	16182.3	16818.1	12775.5	13730.4	12818	12866.7	12150.6	12405.8	11342.4	10582.8	14725.6
CRH04_RS13525	WP_003723678.1	adenylate kinase	NZ_CP023861.1	2694769	2695413	-	645	similar to AA sequence:RefSeq:NP_466134.1	WP_003723678.1	2694769	2695413	-	CDS	---	---	Remaining_genes	63901	62321	66141	60944	61018	57657	60124	53943	12523	12726	11981	10180	8046	10835	9933	11025	46422.1	50787.2	46104.7	45494.9	39852	39701.7	39003.5	37232.9	16897.7	16374.6	16978.7	14743.7	12005.8	13459.2	17229.6	15669.6	32620.4
CRH04_RS07050	WP_003727465.1	YitT family protein	NZ_CP023861.1	1409069	1409992	+	924	similar to AA sequence:RefSeq:NP_464910.1	WP_003727465.1	1409069	1409992	+	CDS	---	---	Remaining_genes	905	695	901	791	1024	958	1164	991	805	954	837	1080	795	876	735	1024	657.455	566.376	628.058	590.485	668.794	659.664	755.107	684.015	1086.21	1227.51	1186.14	1564.17	1186.26	1088.17	1274.92	1455.39	884.389
CRH04_RS02365	WP_010989477.1	helix-turn-helix domain-containing protein	NZ_CP023861.1	496380	497915	+	1536	similar to AA sequence:RefSeq:NP_463988.1	WP_010989477.1	496380	497915	+	CDS	---	---	Remaining_genes	2301	1776	2305	2061	2514	2263	2330	2265	708	711	676	669	705	804	520	644	1671.61	1447.31	1606.74	1538.54	1641.94	1558.27	1511.51	1563.36	955.329	914.845	957.981	968.915	1051.97	998.727	901.981	915.303	1247.27
CRH04_RS13875	kdpB	potassium-transporting ATPase subunit KdpB	NZ_CP023861.1	2753522	2755564	-	2043	similar to AA sequence:RefSeq:NP_466203.1	WP_003733062.1	2753522	2755564	-	CDS	---	---	Remaining_genes	6829	6821	11276	11339	7881	7095	10060	8141	4520	4444	5295	3940	4719	6880	6483	6040	4961.06	5558.63	7860.13	8464.61	5147.23	4885.51	6526.1	5619.14	6098.99	5718.1	7503.71	5706.32	7041.46	8546.32	11245.3	8584.52	5584.2
CRH04_RS03005	WP_010989522.1	DUF916 and DUF3324 domain-containing protein	NZ_CP023861.1	625462	626484	+	1023	similar to AA sequence:RefSeq:NP_464114.1	WP_010989522.1	625462	626484	+	CDS	---	---	Remaining_genes	841	669	920	662	2471	2540	3476	3615	3829	3761	2199	2490	8229	9114	7571	7240	610.961	545.188	641.302	494.186	1613.86	1749	2254.94	2495.17	5166.6	4839.28	3116.27	3606.28	12278.9	11321.4	13132.5	10290.1	2790.51
CRH04_RS11360	WP_003723828.1	hypothetical protein	NZ_CP023861.1	2299834	2300175	-	342	similar to AA sequence:RefSeq:NP_465734.1	WP_003723828.1	2299834	2300175	-	CDS	---	---	Remaining_genes	4617	5336	4649	4720	3434	2862	2336	1985	3075	2966	3163	2346	1088	1170	1071	946	3354.11	4348.46	3240.67	3523.5	2242.81	1970.73	1515.4	1370.1	4149.2	3816.36	4482.39	3397.72	1623.46	1453.37	1857.73	1344.53	3917.03
CRH04_RS02920	WP_003721363.1	ATP phosphoribosyltransferase regulatory subunit	NZ_CP023861.1	606041	607219	-	1179	similar to AA sequence:RefSeq:NP_464097.1	WP_003721363.1	606041	607219	-	CDS	---	---	Remaining_genes	2679	2507	2332	2130	3553	3429	3621	3432	1622	1846	1502	1508	2485	2590	1654	2001	1946.21	2043.03	1625.56	1590.05	2320.53	2361.16	2349.01	2368.86	2188.62	2375.25	2128.53	2184.04	3707.99	3217.29	2868.99	2843.98	2138.28
CRH04_RS00040	cls	cardiolipin synthase	NZ_CP023861.1	10728	12239	+	1512	similar to AA sequence:RefSeq:NP_463541.1	WP_010989324.1	10728	12239	+	CDS	---	---	Remaining_genes	6348	5431	6070	5712	5654	5357	5341	5261	2724	2980	2806	2635	2196	2667	1631	2260	4611.63	4425.88	4231.2	4264.03	3692.74	3688.75	3464.8	3631.29	3675.59	3834.37	3976.47	3816.28	3276.76	3312.94	2829.1	3212.09	4136.87
CRH04_RS06290	WP_003733801.1	YslB family protein	NZ_CP023861.1	1263189	1263680	-	492	similar to AA sequence:RefSeq:NP_464761.1	WP_003733801.1	1263189	1263680	-	CDS	---	---	Remaining_genes	367	372	324	318	466	432	548	426	246	210	164	180	251	358	307	354	266.614	303.154	225.85	237.388	304.353	297.469	355.497	294.037	331.936	270.207	232.41	260.695	374.53	444.707	532.516	503.132	292.978
CRH04_RS08170	WP_010989760.1	DUF4479 domain-containing tRNA-binding protein	NZ_CP023861.1	1652811	1653425	-	615	similar to AA sequence:RefSeq:NP_465132.1	WP_010989760.1	1652811	1653425	-	CDS	---	---	Remaining_genes	2318	1633	2391	2381	2862	2686	3073	2764	1201	1066	1078	1046	1314	1739	1434	1832	1683.96	1330.78	1666.69	1777.43	1869.23	1849.54	1993.51	1907.79	1620.55	1371.62	1527.67	1514.93	1960.69	2160.18	2487.39	2603.78	1501.73
CRH04_RS10295	WP_010989866.1	GntR family transcriptional regulator	NZ_CP023861.1	2076115	2076843	-	729	similar to AA sequence:RefSeq:NP_465528.1	WP_010989866.1	2076115	2076843	-	CDS	---	---	Remaining_genes	241	152	340	359	205	214	246	263	190	216	210	286	131	158	154	137	175.079	123.869	237.003	267.995	133.889	147.357	159.585	181.53	256.374	277.927	297.598	414.215	195.472	196.267	267.125	194.715	208.312
CRH04_RS10285	WP_003732004.1	PTS sugar transporter subunit IIB	NZ_CP023861.1	2074925	2075389	-	465	similar to AA sequence:RefSeq:NP_465526.1	WP_003732004.1	2074925	2075389	-	CDS	---	---	Remaining_genes	97	125	140	160	75	88	129	126	75	140	136	161	53	48	44	50	70.4675	101.866	97.5894	119.441	48.9839	60.5954	83.6846	86.9686	101.2	180.138	192.73	233.177	79.084	59.6255	76.3215	71.0639	113.418
CRH04_RS05060	WP_003722856.1	TerC family protein	NZ_CP023861.1	1021664	1022428	+	765	similar to AA sequence:RefSeq:NP_464516.1	WP_003722856.1	1021664	1022428	+	CDS	---	---	Remaining_genes	852	884	1087	1143	1438	1235	1271	1179	685	729	642	550	740	996	1009	1328	618.952	720.398	757.712	853.254	939.185	850.402	824.52	813.778	924.294	938.005	909.799	796.567	1104.19	1237.23	1750.19	1887.46	800.412
CRH04_RS14000	dnaX	DNA polymerase III subunit gamma/tau	NZ_CP023861.1	2777843	2779579	-	1737	similar to AA sequence:RefSeq:NP_466226.1	WP_003732084.1	2777843	2779579	-	CDS	---	---	Remaining_genes	5194	4591	5639	5168	5773	5937	6429	5989	3397	3381	3346	3271	3641	4284	3468	4058	3773.28	3741.34	3930.76	3857.93	3770.46	4088.13	4170.61	4133.77	4583.69	4350.34	4741.72	4737.4	5432.92	5321.58	6015.52	5767.55	4112.16
CRH04_RS00945	ispE	4-(cytidine 5'-diphospho)-2-C-methyl-D-erythritol kinase	NZ_CP023861.1	193987	194865	+	879	similar to AA sequence:RefSeq:NP_463721.1	WP_003722719.1	193987	194865	+	CDS	---	---	Remaining_genes	3456	2632	3618	3059	3839	3626	3472	3268	2414	2491	2493	2372	2031	2476	1696	1996	2510.68	2144.89	2521.99	2283.56	2507.32	2496.81	2252.35	2255.66	3257.29	3205.17	3532.91	3435.38	3030.56	3075.68	2941.85	2836.87	2779.51
CRH04_RS00760	WP_008946554.1	contact-dependent growth inhibition system immunity protein	NZ_CP023861.1	147882	148286	+	405	similar to AA sequence:RefSeq:NP_463684.1	WP_008946554.1	147882	148286	+	CDS	---	---	Remaining_genes	48	40	50	73	59	89	94	74	32	49	35	30	39	37	52	50	34.8705	32.5972	34.8534	54.4948	38.534	61.284	60.9795	51.0768	43.1787	63.0484	49.5996	43.4491	58.1939	45.9613	90.1981	71.0639	43.4237
CRH04_RS04140	WP_003726366.1	ROK family protein	NZ_CP023861.1	840199	841068	+	870	similar to AA sequence:RefSeq:NP_464340.1	WP_003726366.1	840199	841068	+	CDS	---	---	Remaining_genes	5045	4771	4970	5114	5955	5733	6560	5946	2600	2423	2207	2395	2224	2469	1983	2478	3665.04	3888.03	3464.43	3817.62	3889.32	3947.66	4255.59	4104.09	3508.27	3117.68	3127.61	3468.69	3318.54	3066.99	3439.67	3521.93	3544.75
CRH04_RS10040	WP_003723600.1	purine-nucleoside phosphorylase	NZ_CP023861.1	2027648	2028463	-	816	similar to AA sequence:RefSeq:NP_465477.1	WP_003723600.1	2027648	2028463	-	CDS	---	---	Remaining_genes	3119	3109	3678	3464	3265	3084	3687	3320	2903	3089	2485	2493	1597	2136	1871	1818	2265.86	2533.62	2563.81	2585.89	2132.43	2123.59	2391.82	2291.55	3917.12	3974.62	3521.57	3610.62	2382.96	2653.34	3245.4	2583.88	3172.8
CRH04_RS13105	WP_010990010.1	ATP synthase subunit I	NZ_CP023861.1	2612205	2612600	-	396	similar to AA sequence:RefSeq:NP_466059.1	WP_010990010.1	2612205	2612600	-	CDS	---	---	Remaining_genes	27017	27661	24233	23424	28831	27210	25972	26898	17238	16461	15361	16342	13045	16350	10326	10908	19627	22541.8	16892	17486.1	18830.1	18736.4	16848.5	18565.7	23259.8	21180.4	21768.6	23668.2	19465.1	20309.9	17911.3	15503.3	21652.3
CRH04_RS05395	WP_003722685.1	UPF0223 family protein	NZ_CP023861.1	1085805	1086074	+	270	similar to AA sequence:RefSeq:NP_464583.1	WP_003722685.1	1085805	1086074	+	CDS	---	---	Remaining_genes	2795	2857	2519	2556	3242	3039	3023	3032	1699	1701	1765	1923	1549	1786	987	1234	2030.48	2328.25	1755.91	1908.06	2117.41	2092.61	1961.07	2092.77	2292.52	2188.68	2501.24	2785.09	2311.34	2218.57	1712.03	1753.86	2209.98
CRH04_RS08975	WP_003733254.1	hypothetical protein	NZ_CP023861.1	1812979	1813434	-	456	similar to AA sequence:RefSeq:NP_465268.1	WP_003733254.1	1812979	1813434	-	CDS	---	---	Remaining_genes	1314	977	1110	1096	1187	1147	1140	1104	842	773	787	806	799	875	552	693	954.581	796.186	773.745	818.168	775.252	789.807	739.538	762.011	1136.14	994.62	1115.28	1167.33	1192.23	1086.92	957.487	984.946	970.382
CRH04_RS03020	WP_009912062.1	DUF2177 family protein	NZ_CP023861.1	630628	631038	+	411	similar to AA sequence:RefSeq:NP_464117.1	WP_009912062.1	630628	631038	+	CDS	---	---	Remaining_genes	1703	1501	1554	1375	1809	1605	1736	1492	225	172	255	218	220	254	112	196	1237.18	1223.21	1083.24	1026.44	1181.49	1105.18	1126.17	1029.82	303.6	221.313	361.369	315.73	328.273	315.518	194.273	278.571	746.325
CRH04_RS12310	WP_003722406.1	Na(+)/H(+) antiporter subunit C	NZ_CP023861.1	2457509	2457853	+	345	similar to AA sequence:RefSeq:NP_465903.1	WP_003722406.1	2457509	2457853	+	CDS	---	---	Remaining_genes	816	694	877	801	821	822	977	803	449	460	402	473	274	355	281	375	592.799	565.561	611.328	597.95	536.211	566.017	633.797	554.252	605.851	591.883	569.687	685.048	408.849	440.98	487.417	532.979	589.023
CRH04_RS01730	inlI	class 1 internalin InlI	NZ_CP023861.1	360935	366268	+	5334	similar to AA sequence:RefSeq:NP_463863.1	WP_010989427.1	360935	366268	+	CDS	---	---	Remaining_genes	891	724	840	853	1024	1009	955	860	399	438	516	378	424	434	288	377	647.284	590.009	585.537	636.768	668.794	694.782	619.525	593.595	538.384	563.575	731.24	547.459	632.672	539.114	499.559	535.822	584.813
CRH04_RS12425	WP_003722426.1	YutD family protein	NZ_CP023861.1	2475588	2475860	-	273	similar to AA sequence:RefSeq:NP_465925.1	WP_003722426.1	2475588	2475860	-	CDS	---	---	Remaining_genes	614	454	608	599	660	608	657	678	402	360	393	350	426	448	248	287	446.052	369.978	423.817	447.156	431.059	418.659	426.208	467.974	542.432	463.212	556.933	506.906	635.656	556.505	430.176	407.907	455.419
CRH04_RS10930	WP_003731926.1	hypothetical protein	NZ_CP023861.1	2212384	2212617	-	234	similar to AA sequence:RefSeq:NP_465653.1	WP_003731926.1	2212384	2212617	-	CDS	---	---	Remaining_genes	192	103	166	149	150	145	162	176	66	82	62	93	78	76	96	87	139.482	83.9377	115.713	111.229	97.9679	99.8448	105.092	121.48	89.0561	105.51	87.8622	134.692	116.388	94.4071	166.52	123.651	104.496
CRH04_RS00385	WP_009930411.1	pentapeptide repeat-containing protein	NZ_CP023861.1	80893	81528	-	636	similar to AA sequence:RefSeq:NP_463610.1	WP_009930411.1	80893	81528	-	CDS	---	---	Remaining_genes	379	314	561	467	507	526	593	519	360	399	310	341	227	377	342	339	275.332	255.888	391.055	348.617	331.131	362.195	384.69	358.228	485.76	513.394	439.311	493.871	338.718	468.309	593.226	481.813	382.593
CRH04_RS13595	rplP	50S ribosomal protein L16	NZ_CP023861.1	2701435	2701866	-	432	similar to AA sequence:RefSeq:NP_466148.1	WP_003720943.1	2701435	2701866	-	CDS	---	---	Remaining_genes	39000	37265	40358	36858	36175	34616	37227	30605	14112	14779	12091	11039	7863	11408	12138	10634	28332.3	30368.3	28132.2	27514.6	23626.6	23836	24149.8	21124.4	19041.8	19016.2	17134.5	15987.8	11732.8	14171	21054.3	15113.9	24189.7
CRH04_RS12675	secG	preprotein translocase subunit SecG	NZ_CP023861.1	2523835	2524065	-	231	similar to AA sequence:RefSeq:NP_465974.1	WP_003727926.1	2523835	2524065	-	CDS	---	---	Remaining_genes	5908	5106	6086	5549	6976	6357	6933	6356	2152	2680	2362	2167	2922	3710	3552	4336	4291.98	4161.03	4242.35	4142.35	4556.16	4377.33	4497.56	4387.08	2903.77	3448.36	3347.27	3138.47	4360.06	4608.56	6161.22	6162.66	3701.28
CRH04_RS03320	WP_003721765.1	magnesium transporter CorA family protein	NZ_CP023861.1	689922	690869	+	948	similar to AA sequence:RefSeq:NP_464175.1	WP_003721765.1	689922	690869	+	CDS	---	---	Remaining_genes	10260	9940	11731	11281	10503	9292	10697	10541	1510	1463	1602	1533	1268	1530	1251	1362	7453.57	8100.4	8177.3	8421.31	6859.71	6398.33	6939.33	7275.68	2037.49	1882.44	2270.25	2220.25	1892.05	1900.56	2169.96	1935.78	4868.48
CRH04_RS02715	WP_010989502.1	DUF2334 domain-containing protein	NZ_CP023861.1	564256	565749	+	1494	similar to AA sequence:RefSeq:NP_464056.1	WP_010989502.1	564256	565749	+	CDS	---	---	Remaining_genes	3227	2506	3095	2799	2713	2334	2358	2288	1143	1074	1010	880	647	709	451	575	2344.32	2042.21	2157.42	2089.46	1771.91	1607.16	1529.68	1579.24	1542.29	1381.92	1431.3	1274.51	965.421	880.719	782.295	817.235	1827.68
CRH04_RS00280	WP_003721680.1	WXG100 family type VII secretion target	NZ_CP023861.1	60505	60795	+	291	similar to AA sequence:RefSeq:NP_463589.1	WP_003721680.1	60505	60795	+	CDS	---	---	Remaining_genes	55	44	54	59	53	48	55	62	29	38	31	24	22	55	46	52	39.9558	35.8569	37.6416	44.0437	34.6153	33.0521	35.6795	42.7941	39.1307	48.8947	43.9311	34.7593	32.8273	68.3209	79.7906	73.9065	40.9595
CRH04_RS02340	WP_010989474.1	MoxR family ATPase	NZ_CP023861.1	488804	489748	-	945	similar to AA sequence:RefSeq:NP_463983.1	WP_010989474.1	488804	489748	-	CDS	---	---	Remaining_genes	2662	1970	2321	2053	3745	3415	3283	3165	1857	1851	1815	1630	1978	2114	1188	1866	1933.86	1605.41	1617.89	1532.57	2445.93	2351.52	2129.74	2184.57	2505.71	2381.68	2572.09	2360.73	2951.47	2626.01	2060.68	2652.11	2106.67
CRH04_RS14425	WP_010990070.1	PTS beta-glucoside transporter subunit IIBCA	NZ_CP023861.1	2873913	2875832	-	1920	similar to AA sequence:RefSeq:NP_466309.1	WP_010990070.1	2873913	2875832	-	CDS	---	---	Remaining_genes	184	191	184	167	190	213	208	166	237	229	210	185	201	193	136	139	133.67	155.652	128.26	124.666	124.093	146.669	134.933	114.578	319.792	294.655	297.598	267.936	299.922	239.744	235.903	197.558	225.942
CRH04_RS08335	WP_010989765.1	hypothetical protein	NZ_CP023861.1	1684230	1684460	-	231	similar to AA sequence:RefSeq:NP_465165.1	WP_010989765.1	1684230	1684460	-	CDS	---	---	Remaining_genes	376	432	438	455	483	551	536	496	478	519	430	510	464	575	292	383	273.152	352.05	305.316	339.659	315.456	379.41	347.713	342.353	644.982	667.798	609.367	738.635	692.358	714.264	506.497	544.35	484.495
CRH04_RS07890	WP_010989740.1	valine--tRNA ligase	NZ_CP023861.1	1586202	1588850	-	2649	similar to AA sequence:RefSeq:NP_465077.1	WP_010989740.1	1586202	1588850	-	CDS	---	---	Remaining_genes	6882	6337	8253	7476	9995	9168	10348	9811	4663	5203	4603	4648	3697	4962	4089	4737	4999.56	5164.21	5752.9	5580.86	6527.92	6312.94	6712.93	6771.82	6291.95	6694.71	6523.06	6731.71	5516.48	6163.79	7092.69	6732.59	5787.61
CRH04_RS06595	hfq	RNA chaperone Hfq	NZ_CP023861.1	1323449	1323679	+	231	similar to AA sequence:RefSeq:NP_464820.1	WP_003719566.1	1323449	1323679	+	CDS	---	---	Remaining_genes	9849	9454	9103	8112	11028	9982	11835	9374	1402	1267	1168	1128	1704	2136	2071	2745	7155	7704.34	6345.4	6055.64	7202.6	6873.45	7677.57	6470.19	1891.77	1630.25	1655.21	1633.69	2542.62	2653.34	3592.31	3901.41	4595.34
CRH04_RS04880	nagA	N-acetylglucosamine-6-phosphate deacetylase	NZ_CP023861.1	989098	990228	+	1131	similar to AA sequence:RefSeq:NP_464481.1	WP_010989627.1	989098	990228	+	CDS	---	---	Remaining_genes	31371	34824	31679	29551	36366	33668	32700	34257	7254	7441	7020	7419	5374	6371	3141	4532	22790.1	28379.1	22082.4	22059.9	23751.3	23183.3	21213.1	23645.1	9788.07	9574.34	9948.27	10745	8018.82	7914.05	5448.31	6441.23	17632.9
CRH04_RS11015	WP_009932068.1	GNAT family N-acetyltransferase	NZ_CP023861.1	2225468	2225938	+	471	similar to AA sequence:RefSeq:NP_465665.1	WP_009932068.1	2225468	2225938	+	CDS	---	---	Remaining_genes	4453	3946	4257	3795	4281	4073	4050	4078	2188	2299	2124	2058	1640	1887	1186	1360	3234.97	3215.71	2967.42	2832.98	2796	2804.6	2627.31	2814.75	2952.34	2958.13	3009.99	2980.61	2447.13	2344.03	2057.21	1932.94	3090.29
CRH04_RS03360	WP_003721773.1	DUF420 domain-containing protein	NZ_CP023861.1	697636	698196	-	561	similar to AA sequence:RefSeq:NP_464183.1	WP_003721773.1	697636	698196	-	CDS	---	---	Remaining_genes	7376	5067	5714	4603	7091	6191	5095	5469	3951	4110	3830	3767	2338	2656	1644	2168	5358.44	4129.25	3983.04	3436.16	4631.27	4263.03	3305.22	3774.85	5331.22	5288.34	5427.62	5455.76	3488.65	3299.28	2851.65	3081.33	5026.81
CRH04_RS12720	WP_003732486.1	sugar-binding transcriptional regulator	NZ_CP023861.1	2532352	2533395	-	1044	similar to AA sequence:RefSeq:NP_465983.1	WP_003732486.1	2532352	2533395	-	CDS	---	---	Remaining_genes	3393	2856	3540	3709	6348	5996	6501	6431	2986	3189	2730	2463	4017	5207	3686	5571	2464.91	2327.44	2467.62	2768.78	4146	4128.75	4217.31	4438.85	4029.11	4103.29	3868.77	3567.17	5993.97	6468.13	6393.66	7917.94	3231.19
CRH04_RS05610	cadA	cadmium-translocating P-type ATPase	NZ_CP023861.1	1134474	1136594	-	2121	similar to AA sequence:RefSeq:NP_464625.1	WP_010989665.1	1134474	1136594	-	CDS	---	---	Remaining_genes	2424	2619	2733	2302	6544	4655	4364	4176	1034	1200	938	1000	2544	2734	2008	2326	1760.96	2134.3	1905.09	1718.45	4274.01	3205.36	2831	2882.39	1395.21	1544.04	1329.27	1448.3	3796.03	3396.17	3483.03	3305.89	1708.63
CRH04_RS11085	WP_003722279.1	ribonucleoside-diphosphate reductase subunit alpha	NZ_CP023861.1	2236844	2239132	-	2289	similar to AA sequence:RefSeq:NP_465679.1	WP_003722279.1	2236844	2239132	-	CDS	---	---	Remaining_genes	35597	30196	36898	35192	61125	56303	58328	55686	17014	18164	18315	19093	35922	40557	25441	30988	25860.1	24607.6	25720.4	26271	39921.9	38769.4	37838.4	38436	22957.6	23371.6	25954.8	27652.5	53601	50379.8	44129.4	44042.6	24199.2
CRH04_RS00245	WP_003721672.1	cyclic lactone autoinducer peptide	NZ_CP023861.1	52373	52531	+	159	similar to AA sequence:RefSeq:NP_463582.1	WP_003721672.1	52373	52531	+	CDS	---	---	Remaining_genes	2013	1797	2252	1943	1208	1167	1288	1341	563	518	472	488	207	340	301	243	1462.38	1464.43	1569.8	1450.46	788.968	803.578	835.548	925.595	759.675	666.511	668.886	706.772	308.875	422.347	522.108	345.371	1088.25
CRH04_RS05145	WP_003719227.1	YkuJ family protein	NZ_CP023861.1	1038862	1039092	+	231	similar to AA sequence:RefSeq:NP_464533.1	WP_003719227.1	1038862	1039092	+	CDS	---	---	Remaining_genes	925	651	798	800	1171	1100	1045	1062	534	637	490	472	853	921	1112	1274	671.984	530.519	556.26	597.203	764.802	757.443	677.91	733.021	720.544	819.629	694.395	683.599	1272.8	1144.06	1928.85	1810.71	685.669
CRH04_RS12405	WP_003722422.1	phosphatidylglycerophosphatase A	NZ_CP023861.1	2472435	2472932	+	498	similar to AA sequence:RefSeq:NP_465921.1	WP_003722422.1	2472435	2472932	+	CDS	---	---	Remaining_genes	15000	12118	15784	13778	18466	18017	21809	20098	3870	4134	3625	3698	4129	4874	3141	5166	10897	9875.32	11002.5	10285.3	12060.5	12406.2	14147.9	13872.2	5221.92	5319.22	5137.1	5355.83	6161.09	6054.47	5448.31	7342.32	7828.38
CRH04_RS06950	WP_003722492.1	TlyA family RNA methyltransferase	NZ_CP023861.1	1389206	1390027	+	822	similar to AA sequence:RefSeq:NP_464891.1	WP_003722492.1	1389206	1390027	+	CDS	---	---	Remaining_genes	1711	1601	1985	1773	2359	2400	2383	2141	797	770	729	666	794	989	908	1125	1242.99	1304.7	1383.68	1323.55	1540.71	1652.6	1545.89	1477.78	1075.42	990.76	1033.09	964.57	1184.77	1228.53	1575	1598.94	1153.47
CRH04_RS03740	WP_003721853.1	helix-turn-helix domain-containing protein	NZ_CP023861.1	763797	764303	+	507	similar to AA sequence:RefSeq:NP_464260.1	WP_003721853.1	763797	764303	+	CDS	---	---	Remaining_genes	353	336	385	400	476	503	550	497	318	390	207	280	310	463	457	403	256.444	273.816	268.371	298.602	310.885	346.358	356.795	343.043	429.088	501.814	293.346	405.525	462.567	575.138	792.703	572.775	365.29
CRH04_RS01115	folP	dihydropteroate synthase	NZ_CP023861.1	232660	233472	+	813	similar to AA sequence:RefSeq:NP_463755.1	WP_010989377.1	232660	233472	+	CDS	---	---	Remaining_genes	3034	2781	3012	2749	3150	2879	2786	2690	1224	1137	1063	974	758	851	587	629	2204.11	2266.32	2099.57	2052.14	2057.32	1982.43	1807.33	1856.71	1651.59	1462.98	1506.41	1410.65	1131.05	1057.11	1018.2	893.984	1896.25
CRH04_RS10320	WP_009924790.1	sugar ABC transporter permease	NZ_CP023861.1	2082495	2083421	-	927	similar to AA sequence:RefSeq:NP_465533.1	WP_009924790.1	2082495	2083421	-	CDS	---	---	Remaining_genes	96	59	108	103	79	74	71	65	55	47	28	54	33	36	16	20	69.741	48.0808	75.2833	76.8899	51.5964	50.9553	46.059	44.8648	74.2134	60.475	39.6797	78.2084	49.241	44.7191	27.7533	28.4256	63.1276
CRH04_RS06995	prli42	stressosome-associated protein Prli42	NZ_CP023861.1	1399487	1399579	-	93	similar to AA sequence:RefSeq:WP_003722501.1	WP_003722501.1	1399487	1399579	-	CDS	---	---	Remaining_genes	9	18	11	9	9	14	15	32	34	45	28	19	42	44	35	48	6.53822	14.6687	7.66774	6.71854	5.87807	9.64018	9.73077	22.0873	45.8774	57.9016	39.6797	27.5178	62.6703	54.6567	60.7103	68.2214	31.2465
CRH04_RS03995	WP_003721901.1	mannose/fructose/sorbose PTS transporter subunit IIA	NZ_CP023861.1	807257	807688	-	432	similar to AA sequence:RefSeq:NP_464311.1	WP_003721901.1	807257	807688	-	CDS	---	---	Remaining_genes	80239	81722	82251	78445	87867	83058	84018	82010	18091	13610	17352	17478	11985	14999	6382	10225	58291.2	66597.7	57334.5	58559.5	57387.6	57192.5	54504	56605.5	24410.8	17512	24590.1	25313.4	17883.4	18631.7	11070.1	14532.6	41702.9
CRH04_RS05080	WP_010989636.1	acyltransferase family protein	NZ_CP023861.1	1025161	1026189	-	1029	similar to AA sequence:RefSeq:NP_464520.1	WP_010989636.1	1025161	1026189	-	CDS	---	---	Remaining_genes	5461	6025	5422	5220	6609	6150	6840	5902	1113	858	1141	1171	1294	1627	1434	2428	3967.25	4909.95	3779.5	3896.75	4316.46	4234.8	4437.23	4073.72	1501.81	1103.99	1616.95	1695.96	1930.84	2021.06	2487.39	3450.86	2870.75
CRH04_RS14155	WP_010990053.1	sugar phosphorylase	NZ_CP023861.1	2810105	2811784	+	1680	similar to AA sequence:RefSeq:NP_466257.1	WP_010990053.1	2810105	2811784	+	CDS	---	---	Remaining_genes	1590	1911	1571	1553	1602	1541	1482	1474	319	296	301	282	207	338	123	235	1155.09	1557.33	1095.09	1159.32	1046.3	1061.11	961.4	1017.39	430.438	380.864	426.557	408.422	308.875	419.863	213.353	334	880.929
CRH04_RS05435	WP_010989655.1	inositol monophosphatase family protein	NZ_CP023861.1	1092999	1093769	+	771	similar to AA sequence:RefSeq:NP_464591.1	WP_010989655.1	1092999	1093769	+	CDS	---	---	Remaining_genes	1727	1574	1903	1829	2027	1896	2278	1989	831	920	747	850	865	1023	795	947	1254.61	1282.7	1326.52	1365.36	1323.87	1305.56	1477.78	1372.86	1121.3	1183.77	1058.6	1231.06	1290.71	1270.77	1378.99	1345.95	1210.59
CRH04_RS03035	WP_003732639.1	DUF1269 domain-containing protein	NZ_CP023861.1	633708	634247	+	540	similar to AA sequence:RefSeq:NP_464120.1	WP_003732639.1	633708	634247	+	CDS	---	---	Remaining_genes	6096	6446	5758	5322	7727	7288	6923	6469	979	1013	929	944	1156	1394	816	1226	4428.56	5253.04	4013.71	3972.89	5046.65	5018.4	4491.07	4465.08	1321	1303.43	1316.52	1367.2	1724.93	1731.62	1415.42	1742.49	3076.5
CRH04_RS11830	WP_003727776.1	hypothetical protein	NZ_CP023861.1	2387500	2387661	-	162	similar to AA sequence:RefSeq:NP_465828.1	WP_003727776.1	2387500	2387661	-	CDS	---	---	Remaining_genes	4	4	3	11	1	13	15	20	8	5	0	7	4	8	10	7	2.90588	3.25972	2.0912	8.21154	0.653119	8.9516	9.73077	13.8045	10.7947	6.43351	0	10.1381	5.9686	9.93759	17.3458	9.94895	5.84844
CRH04_RS08350	WP_003726199.1	general stress protein	NZ_CP023861.1	1688249	1688668	-	420	similar to AA sequence:RefSeq:NP_465168.1	WP_003726199.1	1688249	1688668	-	CDS	---	---	Remaining_genes	4079	4241	4924	4601	4751	4442	5275	4458	1189	1387	1278	1255	1361	1809	1540	1842	2963.27	3456.12	3432.36	3434.66	3102.97	3058.69	3421.99	3077.03	1604.36	1784.65	1811.09	1817.62	2030.82	2247.14	2671.25	2617.99	2452.1
CRH04_RS13575	rplX	50S ribosomal protein L24	NZ_CP023861.1	2700166	2700474	-	309	similar to AA sequence:RefSeq:NP_466144.1	WP_003728539.1	2700166	2700474	-	CDS	---	---	Remaining_genes	21963	20836	24044	21795	21050	20126	21040	18555	8455	8567	7037	7038	4684	6006	6354	5755	15955.4	16979.9	16760.3	16270.1	13748.2	13858.5	13649	12807.2	11408.6	11023.2	9972.36	10193.2	6989.23	7460.64	11021.5	8179.46	13841.8
CRH04_RS13910	WP_009930403.1	FtsW/RodA/SpoVE family cell cycle protein	NZ_CP023861.1	2760844	2761950	-	1107	similar to AA sequence:RefSeq:NP_466209.1	WP_009930403.1	2760844	2761950	-	CDS	---	---	Remaining_genes	395	438	625	540	482	478	592	438	117	99	117	108	149	162	209	183	286.955	356.939	435.667	403.112	314.803	329.143	384.041	302.32	157.872	127.383	165.804	156.417	222.33	201.236	362.527	260.094	232.288
CRH04_RS08770	rlmD	23S rRNA (uracil(1939)-C(5))-methyltransferase RlmD	NZ_CP023861.1	1765916	1767292	-	1377	similar to AA sequence:RefSeq:NP_465228.1	WP_003733116.1	1765916	1767292	-	CDS	---	---	Remaining_genes	14106	12495	14566	13931	17114	16155	17838	17527	6717	6692	6378	6114	8008	8870	4970	6665	10247.6	10182.5	10153.5	10399.5	11177.5	11124.1	11571.8	12097.6	9063.48	8610.61	9038.47	8854.93	11949.1	11018.3	8620.86	9472.82	9526.05
CRH04_RS03030	WP_003732640.1	DUF1295 domain-containing protein	NZ_CP023861.1	632810	633577	+	768	similar to AA sequence:RefSeq:NP_464119.1	WP_003732640.1	632810	633577	+	CDS	---	---	Remaining_genes	9904	10148	8601	7780	11139	10123	9599	9041	1002	892	1111	955	861	1073	436	932	7194.95	8269.9	5995.48	5807.8	7275.09	6970.54	6227.04	6240.34	1352.03	1147.74	1574.43	1383.13	1284.74	1332.88	756.276	1324.63	4491.16
CRH04_RS12795	rapZ	RNase adapter RapZ	NZ_CP023861.1	2548479	2549351	-	873	similar to AA sequence:RefSeq:NP_465997.1	WP_010990001.1	2548479	2549351	-	CDS	---	---	Remaining_genes	3361	2484	3316	3115	3525	3448	3534	3340	2247	2251	1968	1990	1935	2353	1487	1689	2441.66	2024.28	2311.48	2325.36	2302.24	2374.24	2292.57	2305.36	3031.95	2896.36	2788.92	2882.12	2887.31	2922.89	2579.32	2400.54	2598.57
CRH04_RS09620	WP_003725823.1	aromatic acid exporter family protein	NZ_CP023861.1	1943069	1944049	-	981	similar to AA sequence:RefSeq:NP_465394.1	WP_003725823.1	1943069	1944049	-	CDS	---	---	Remaining_genes	1376	1386	1496	1505	1512	1363	1725	1547	631	586	520	550	550	627	528	543	999.622	1129.49	1042.81	1123.49	987.516	938.541	1119.04	1067.78	851.43	754.007	736.909	796.567	820.683	778.858	915.858	771.754	933.638
CRH04_RS02930	WP_009924768.1	MGMT family protein	NZ_CP023861.1	608186	608479	-	294	similar to AA sequence:RefSeq:NP_464099.1	WP_009924768.1	608186	608479	-	CDS	---	---	Remaining_genes	510	526	463	446	532	589	547	485	206	216	221	209	218	240	146	194	370.499	428.653	322.742	332.941	347.459	405.576	354.849	334.76	277.963	277.927	313.186	302.695	325.289	298.128	253.249	275.728	338.761
CRH04_RS03760	WP_003732901.1	hypothetical protein	NZ_CP023861.1	766809	767738	+	930	similar to AA sequence:RefSeq:NP_464264.1	WP_003732901.1	766809	767738	+	CDS	---	---	Remaining_genes	40	48	35	38	55	52	34	46	15	21	10	19	14	37	15	17	29.0588	39.1166	24.3974	28.3672	35.9215	35.8064	22.0564	31.7504	20.24	27.0207	14.1713	27.5178	20.8901	45.9613	26.0187	24.1617	28.859
CRH04_RS07180	WP_003721916.1	helix-turn-helix transcriptional regulator	NZ_CP023861.1	1441311	1441535	+	225	similar to AA sequence:RefSeq:NP_464936.1	WP_003721916.1	1441311	1441535	+	CDS	---	---	Remaining_genes	266	207	261	221	296	315	306	313	112	161	113	134	150	180	71	124	193.241	168.69	181.935	164.977	193.323	216.904	198.508	216.041	151.125	207.159	160.136	194.073	223.823	223.596	123.155	176.238	180.054
CRH04_RS07235	WP_010990118.1	ABC transporter permease/substrate-binding protein	NZ_CP023861.1	1452794	1454305	+	1512	similar to AA sequence:RefSeq:NP_464947.1	WP_010990118.1	1452794	1454305	+	CDS	---	---	Remaining_genes	91310	75938	86238	76168	104578	97942	100394	94335	10979	9715	11744	10264	12000	14706	5195	12151	66333.9	61884.1	60113.7	56859.7	68301.9	67441.4	65127.4	65112.6	14814.3	12500.3	16642.8	14865.4	17905.8	18267.8	9011.14	17270	38883.2
CRH04_RS00315	WP_003727546.1	WXG100 family type VII secretion target	NZ_CP023861.1	71063	71359	+	297	similar to AA sequence:RefSeq:NP_463596.1	WP_003727546.1	71063	71359	+	CDS	---	---	Remaining_genes	26	19	18	28	45	32	32	24	15	20	16	17	22	14	8	14	18.8882	15.4837	12.5472	20.9021	29.3904	22.0347	20.759	16.5655	20.24	25.734	22.6741	24.6212	32.8273	17.3908	13.8766	19.8979	20.0865
CRH04_RS11960	WP_003722569.1	helix-turn-helix domain-containing protein	NZ_CP023861.1	2398683	2399156	+	474	similar to AA sequence:RefSeq:NP_465853.1	WP_003722569.1	2398683	2399156	+	CDS	---	---	Remaining_genes	159	161	216	196	220	173	210	216	111	112	84	108	62	93	71	108	115.509	131.204	150.567	146.315	143.686	119.125	136.231	149.089	149.776	144.111	119.039	156.417	92.5133	115.524	123.155	153.498	135.15
CRH04_RS05985	WP_003721574.1	ethanolamine ammonia-lyase subunit EutB	NZ_CP023861.1	1203633	1204994	+	1362	similar to AA sequence:RefSeq:NP_464700.1	WP_003721574.1	1203633	1204994	+	CDS	---	---	Remaining_genes	40	28	14	29	58	46	37	41	13	9	24	6	16	18	9	4	29.0588	22.818	9.75894	21.6486	37.8809	31.6749	24.0026	28.2993	17.5413	11.5803	34.0112	8.68982	23.8744	22.3596	15.6112	5.68511	20.2496
CRH04_RS13785	WP_003733054.1	zinc-binding dehydrogenase	NZ_CP023861.1	2736597	2737625	-	1029	similar to AA sequence:RefSeq:NP_466185.1	WP_003733054.1	2736597	2737625	-	CDS	---	---	Remaining_genes	516	649	845	710	160	164	228	208	161	189	193	209	106	91	130	102	374.858	528.889	589.022	530.018	104.499	112.928	147.908	143.567	217.243	243.187	273.506	302.695	158.168	113.04	225.495	144.97	341.044
CRH04_RS02580	WP_010989498.1	BglG family transcription antiterminator	NZ_CP023861.1	536186	538243	+	2058	similar to AA sequence:RefSeq:NP_464029.1	WP_010989498.1	536186	538243	+	CDS	---	---	Remaining_genes	546	681	594	623	496	501	655	607	345	405	364	409	230	276	227	228	396.652	554.967	414.058	465.072	323.947	344.981	424.91	418.968	465.52	521.114	515.836	592.356	343.195	342.847	393.749	324.051	484.563
CRH04_RS02670	WP_009931218.1	DHA2 family efflux MFS transporter permease subunit	NZ_CP023861.1	553077	554489	+	1413	similar to AA sequence:RefSeq:NP_464047.1	WP_009931218.1	553077	554489	+	CDS	---	---	Remaining_genes	12185	11804	9967	8624	13317	12353	11316	10145	4967	4846	4157	3824	5332	5728	4303	4964	8852.03	9619.43	6947.67	6437.85	8697.59	8506.09	7340.89	7002.35	6702.14	6235.35	5891.02	5538.31	7956.15	7115.31	7463.89	7055.22	7852.24
CRH04_RS07230	WP_009926601.1	ABC transporter ATP-binding protein	NZ_CP023861.1	1451811	1452794	+	984	similar to AA sequence:RefSeq:NP_464946.1	WP_009926601.1	1451811	1452794	+	CDS	---	---	Remaining_genes	56651	51146	50590	44665	64753	59604	59956	56331	6471	5679	6820	5635	8605	10509	4270	8821	41155.2	41680.4	35264.6	33342.6	42291.4	41042.4	38894.5	38881.2	8731.54	7307.18	9664.84	8161.19	12840	13054.3	7406.65	12537.1	24718.6
CRH04_RS01535	rlmH	23S rRNA (pseudouridine(1915)-N(3))-methyltransferase RlmH	NZ_CP023861.1	319047	319523	+	477	similar to AA sequence:RefSeq:NP_463824.1	WP_010989404.1	319047	319523	+	CDS	---	---	Remaining_genes	59	50	76	46	51	42	67	59	32	37	31	33	38	42	37	45	42.8617	40.7465	52.9771	34.3392	33.3091	28.9206	43.4641	40.7234	43.1787	47.608	43.9311	47.794	56.7017	52.1723	64.1794	63.9575	43.5987
CRH04_RS02395	WP_014601344.1	hypothetical protein	NZ_CP023861.1	502197	502358	+	162	similar to AA sequence:RefSeq:YP_008475629.1	WP_014601344.1	502197	502358	+	CDS	---	---	Remaining_genes	3	3	1	3	12	5	2	6	0	0	1	0	1	4	0	1	2.17941	2.44479	0.697067	2.23951	7.83743	3.44292	1.29744	4.14136	0	0	1.41713	0	1.49215	4.96879	0	1.42128	1.15605
CRH04_RS02070	WP_008946817.1	PTS fructose transporter subunit IIC	NZ_CP023861.1	420334	421443	+	1110	similar to AA sequence:RefSeq:WP_017471260.1	WP_008946817.1	420334	421443	+	CDS	---	---	Remaining_genes	388	569	601	541	553	547	895	759	561	670	709	815	444	455	393	393	281.87	463.695	418.938	403.859	361.175	376.656	580.602	523.882	756.977	862.09	1004.75	1180.37	662.515	565.2	681.689	558.562	591.158
CRH04_RS10315	WP_003727964.1	carbohydrate ABC transporter permease	NZ_CP023861.1	2081505	2082473	-	969	similar to AA sequence:RefSeq:NP_465532.1	WP_003727964.1	2081505	2082473	-	CDS	---	---	Remaining_genes	114	122	119	112	120	93	108	111	84	61	77	74	64	80	28	46	82.8175	99.4214	82.951	83.6084	78.3743	64.0384	70.0615	76.6152	113.344	78.4888	109.119	107.174	95.4976	99.3759	48.5682	65.3788	93.5179
CRH04_RS06965	WP_003732271.1	phosphate acetyltransferase	NZ_CP023861.1	1392513	1393376	+	864	similar to AA sequence:RefSeq:NP_464894.1	WP_003732271.1	1392513	1393376	+	CDS	---	---	Remaining_genes	1239	1073	1295	1262	3138	3482	4531	4780	2008	1808	1896	2266	3253	4257	2412	4271	900.095	874.419	902.702	942.088	2049.49	2397.65	2939.34	3299.29	2709.46	2326.36	2686.88	3281.86	4853.97	5288.04	4183.8	6070.28	1702.58
CRH04_RS12350	WP_010989979.1	DUF1963 domain-containing protein	NZ_CP023861.1	2463066	2463881	-	816	similar to AA sequence:RefSeq:NP_465911.1	WP_010989979.1	2463066	2463881	-	CDS	---	---	Remaining_genes	430	347	409	451	609	592	615	569	297	318	247	210	319	428	363	504	312.382	282.781	285.101	336.673	397.749	407.642	398.961	392.739	400.752	409.171	350.032	304.144	475.996	531.661	629.652	716.324	351.271
CRH04_RS03330	WP_010989537.1	YhgE/Pip domain-containing protein	NZ_CP023861.1	691580	694267	+	2688	similar to AA sequence:RefSeq:NP_464177.1	WP_010989537.1	691580	694267	+	CDS	---	---	Remaining_genes	69823	64290	72666	68378	62735	58503	61497	58340	10547	9072	11663	10664	7921	9419	4531	7563	50724.3	52391.8	50653.1	51044.4	40973.4	40284.3	39894.2	40267.9	14231.4	11673	16528	15444.7	11819.3	11700.3	7859.38	10749.1	32255.1
CRH04_RS06790	WP_003740295.1	hypothetical protein	NZ_CP023861.1	1363274	1363627	-	354	similar to AA sequence:RefSeq:NP_464859.1	WP_003740295.1	1363274	1363627	-	CDS	---	---	Remaining_genes	1146	926	1060	867	1390	1333	1280	1221	764	850	680	685	708	945	924	1043	832.534	754.625	738.891	647.219	907.835	917.883	830.359	842.767	1030.89	1093.7	963.65	992.088	1056.44	1173.88	1602.75	1482.39	927.937
CRH04_RS00900	WP_003722711.1	sugar ABC transporter substrate-binding protein	NZ_CP023861.1	180926	182179	+	1254	similar to AA sequence:RefSeq:NP_463712.1	WP_003722711.1	180926	182179	+	CDS	---	---	Remaining_genes	288	295	324	284	205	183	222	196	131	151	174	155	90	126	103	135	209.223	240.404	225.85	212.007	133.889	126.011	144.015	135.285	176.763	194.292	246.581	224.487	134.294	156.517	178.662	191.873	205.171
CRH04_RS12140	pseudo true	helix-turn-helix domain-containing protein	NZ_CP023861.1	2434628	2436139	-	1512	similar to AA sequence:RefSeq:WP_003725133.1	pseudo true	2434628	2436139	-	CDS	---	internal stop	Remaining_genes	387	295	556	544	514	495	775	602	280	311	267	273	466	590	481	517	281.144	240.404	387.569	406.098	335.703	340.849	502.756	415.517	377.814	400.164	378.374	395.387	695.342	732.897	834.332	734.801	324.881
CRH04_RS13720	WP_003723637.1	PTS sugar transporter subunit IIB	NZ_CP023861.1	2722884	2723153	-	270	similar to AA sequence:RefSeq:NP_466172.1	WP_003723637.1	2722884	2723153	-	CDS	---	---	Remaining_genes	136	152	204	208	240	295	488	499	458	504	471	570	619	741	437	515	98.7998	123.869	142.202	155.273	156.749	203.132	316.574	344.423	617.995	648.497	667.469	825.533	923.641	920.469	758.011	731.958	372.29
CRH04_RS04025	ybaK	Cys-tRNA(Pro) deacylase	NZ_CP023861.1	818791	819264	-	474	similar to AA sequence:RefSeq:NP_464317.1	WP_003723804.1	818791	819264	-	CDS	---	---	Remaining_genes	1267	786	1137	1022	1306	1169	1075	1060	499	544	555	585	438	521	289	457	920.437	640.535	792.566	762.927	852.973	804.955	697.372	731.641	673.318	699.966	786.508	847.258	653.562	647.185	501.293	649.524	733.564
CRH04_RS04695	lin	lmo0919 family lincomycin resistance ABC-F type ribosomal protection protein	NZ_CP023861.1	956030	957598	+	1569	similar to AA sequence:RefSeq:NP_464445.1	WP_010989615.1	956030	957598	+	CDS	---	---	Remaining_genes	674	539	725	693	840	867	1104	1066	843	801	784	814	849	881	635	860	489.64	439.247	505.374	517.327	548.62	597.003	716.184	735.782	1137.49	1030.65	1111.03	1178.92	1266.84	1094.38	1101.46	1222.3	774.256
CRH04_RS04150	WP_010989580.1	MarR family winged helix-turn-helix transcriptional regulator	NZ_CP023861.1	842312	842761	+	450	similar to AA sequence:RefSeq:NP_464342.1	WP_010989580.1	842312	842761	+	CDS	---	---	Remaining_genes	121	82	116	146	125	136	131	137	75	77	62	54	86	73	96	111	87.9028	66.8242	80.8598	108.99	81.6399	93.6475	84.982	94.5611	101.2	99.076	87.8622	78.2084	128.325	90.6805	166.52	157.762	88.7508
CRH04_RS13645	menA	1,4-dihydroxy-2-naphthoate polyprenyltransferase	NZ_CP023861.1	2707235	2708191	-	957	similar to AA sequence:RefSeq:NP_466158.1	WP_010990028.1	2707235	2708191	-	CDS	---	---	Remaining_genes	5151	4915	5572	5314	6175	5636	6329	5800	2823	3255	2521	2362	2199	3041	2570	2628	3742.04	4005.38	3884.06	3966.92	4033.01	3880.86	4105.73	4003.32	3809.17	4188.21	3572.59	3420.89	3281.24	3777.53	4457.87	3735.12	3936.2
CRH04_RS03260	WP_003722834.1	class I SAM-dependent methyltransferase	NZ_CP023861.1	676801	677391	+	591	similar to AA sequence:RefSeq:NP_464164.1	WP_003722834.1	676801	677391	+	CDS	---	---	Remaining_genes	75	64	90	85	93	87	126	104	36	48	43	48	44	59	43	51	54.4852	52.1555	62.7361	63.4528	60.7401	59.9069	81.7384	71.7836	48.576	61.7617	60.9367	69.5186	65.6546	73.2897	74.5869	72.4852	54.2446
CRH04_RS00855	WP_010989366.1	DUF1254 domain-containing protein	NZ_CP023861.1	168003	169265	+	1263	similar to AA sequence:RefSeq:NP_463703.1	WP_010989366.1	168003	169265	+	CDS	---	---	Remaining_genes	110260	97867	103767	93777	117173	107295	109741	108346	12368	10328	12690	11612	11017	13741	6842	10827	80100.5	79754.7	72332.6	70004.9	76527.9	73881.7	71190.9	74783.4	16688.6	13289.1	17983.4	16817.7	16439	17069	11868	15388.2	47458.2
CRH04_RS03950	WP_003724493.1	hypothetical protein	NZ_CP023861.1	800964	801293	+	330	similar to AA sequence:RefSeq:NP_464302.1	WP_003724493.1	800964	801293	+	CDS	---	---	Remaining_genes	1523	1387	1509	1371	1617	1595	1718	1700	554	537	537	612	499	583	424	676	1106.41	1130.31	1051.87	1023.46	1056.09	1098.29	1114.5	1173.39	747.531	690.959	761	886.362	744.583	724.202	735.461	960.784	918.802
CRH04_RS06345	dbpA	ATP-dependent RNA helicase DbpA	NZ_CP023861.1	1270848	1272257	+	1410	similar to AA sequence:RefSeq:NP_464771.1	WP_010989717.1	1270848	1272257	+	CDS	---	---	Remaining_genes	6580	5258	6444	5671	6720	6098	5796	5489	4115	3721	3627	3210	3540	4262	2882	3653	4780.17	4284.9	4491.9	4233.42	4388.96	4198.99	3759.97	3788.66	5552.51	4787.82	5139.94	4649.05	5282.21	5294.25	4999.06	5191.93	4851.35
CRH04_RS08845	WP_010989793.1	type I restriction enzyme HsdR N-terminal domain-containing protein	NZ_CP023861.1	1778416	1779480	-	1065	similar to AA sequence:RefSeq:NP_465242.1	WP_010989793.1	1778416	1779480	-	CDS	---	---	Remaining_genes	1521	1138	1853	1851	1677	1596	2080	1853	1107	1253	865	892	895	1198	894	1064	1104.96	927.39	1291.67	1381.78	1095.28	1098.98	1349.33	1278.99	1493.71	1612.24	1225.82	1291.89	1335.47	1488.15	1550.71	1512.24	1284.57
CRH04_RS00475	WP_003721720.1	hypothetical protein	NZ_CP023861.1	102466	103023	+	558	similar to AA sequence:RefSeq:NP_463627.1	WP_003721720.1	102466	103023	+	CDS	---	---	Remaining_genes	250	228	284	299	424	379	396	341	94	112	113	95	72	139	47	74	181.617	185.804	197.967	223.205	276.922	260.974	256.892	235.367	126.837	144.111	160.136	137.589	107.435	172.666	81.5252	105.175	159.592
CRH04_RS13715	WP_010990033.1	PTS ascorbate transporter subunit IIC	NZ_CP023861.1	2721559	2722854	-	1296	similar to AA sequence:RefSeq:NP_466171.1	WP_010990033.1	2721559	2722854	-	CDS	---	---	Remaining_genes	998	1080	1512	1535	1487	1749	2724	3230	2995	3852	3395	4143	2865	2648	1817	2266	725.016	880.124	1053.97	1145.88	971.188	1204.33	1767.11	2229.43	4041.26	4956.37	4811.16	6000.32	4275.01	3289.34	3151.73	3220.62	2650.69
CRH04_RS04340	sugE2	quaternary ammonium compound efflux SMR transporter SugE2	NZ_CP023861.1	892191	892508	+	318	similar to AA sequence:RefSeq:NP_464380.1	WP_003724784.1	892191	892508	+	CDS	---	---	Remaining_genes	126	116	138	142	131	118	182	126	71	62	58	43	34	41	26	55	91.5351	94.5318	96.1953	106.004	85.5586	81.253	118.067	86.9686	95.8027	79.7755	82.1937	62.277	50.7331	50.9301	45.099	78.1703	90.4113
CRH04_RS02275	WP_003722994.1	hypothetical protein	NZ_CP023861.1	472329	472640	+	312	similar to AA sequence:RefSeq:NP_463971.1	WP_003722994.1	472329	472640	+	CDS	---	---	Remaining_genes	126	77	132	87	148	137	131	119	58	42	57	43	58	81	47	44	91.5351	62.7496	92.0129	64.9458	96.6616	94.3361	84.982	82.137	78.2614	54.0415	80.7765	62.277	86.5447	100.618	81.5252	62.5362	71.6469
CRH04_RS10165	zwf	glucose-6-phosphate dehydrogenase	NZ_CP023861.1	2050636	2052108	+	1473	similar to AA sequence:RefSeq:NP_465502.1	WP_003723144.1	2050636	2052108	+	CDS	---	---	Remaining_genes	42768	35125	41648	36746	46918	42505	40552	36386	14231	14607	13771	12324	13756	16116	11684	14267	31069.6	28624.4	29031.5	27431	30643	29268.3	26306.8	25114.6	19202.4	18794.8	19515.3	17848.9	20526	20019.3	20266.8	20277.4	24422.8
CRH04_RS04820	WP_003722764.1	HesB/YadR/YfhF family protein	NZ_CP023861.1	979761	980060	+	300	similar to AA sequence:RefSeq:NP_464469.1	WP_003722764.1	979761	980060	+	CDS	---	---	Remaining_genes	9350	11152	6039	4951	13963	14165	15306	13786	2116	2484	1832	1814	4835	6375	6840	7499	6792.49	9088.09	4209.59	3695.94	9119.5	9753.8	9929.27	9515.47	2855.19	3196.17	2596.19	2627.22	7214.55	7919.01	11864.5	10658.2	5482.98
CRH04_RS06405	WP_003723558.1	hypothetical protein	NZ_CP023861.1	1281821	1282282	-	462	similar to AA sequence:RefSeq:NP_464782.1	WP_003723558.1	1281821	1282282	-	CDS	---	---	Remaining_genes	23769	18455	29290	27366	42553	43143	58946	59789	23016	32869	21512	24136	39850	47210	31058	41912	17267.4	15039.5	20417.1	20428.8	27792.2	29707.6	38239.3	41268	31056.3	42292.6	30485.3	34956.3	59462.2	58644.2	53872.5	59568.6	26414
CRH04_RS05300	WP_003722664.1	ATP-binding cassette domain-containing protein	NZ_CP023861.1	1069158	1069817	-	660	similar to AA sequence:RefSeq:NP_464564.1	WP_003722664.1	1069158	1069817	-	CDS	---	---	Remaining_genes	2675	2376	2654	2554	2666	2522	2544	2291	1207	1165	1211	1146	816	994	633	781	1943.31	1936.27	1850.02	1906.57	1741.22	1736.61	1650.34	1581.31	1628.65	1499.01	1716.15	1659.76	1217.59	1234.75	1097.99	1110.02	1751.81
CRH04_RS01035	WP_003725735.1	putative heavy metal-binding protein	NZ_CP023861.1	213337	213666	-	330	similar to AA sequence:RefSeq:NP_463739.1	WP_003725735.1	213337	213666	-	CDS	---	---	Remaining_genes	732	624	778	774	951	1023	1148	1091	459	488	432	478	508	634	467	541	531.775	508.516	542.318	577.794	621.116	704.422	744.728	753.038	619.344	627.91	612.201	692.289	758.013	787.554	810.048	768.911	571.887
CRH04_RS09010	WP_003722227.1	hypothetical protein	NZ_CP023861.1	1819245	1819796	-	552	similar to AA sequence:RefSeq:NP_465275.1	WP_003722227.1	1819245	1819796	-	CDS	---	---	Remaining_genes	1389	1299	1771	1526	1946	1983	2177	2207	783	1087	778	782	1042	1160	950	1152	1009.07	1058.59	1234.51	1139.17	1270.97	1365.46	1412.26	1523.33	1056.53	1398.64	1102.53	1132.57	1554.82	1440.95	1647.85	1637.31	1130.71
CRH04_RS13705	WP_010990032.1	creatininase family protein	NZ_CP023861.1	2719735	2720481	-	747	similar to AA sequence:RefSeq:NP_466169.1	WP_010990032.1	2719735	2720481	-	CDS	---	---	Remaining_genes	73	112	115	104	50	62	104	114	198	263	298	339	101	49	47	81	53.0323	91.2721	80.1628	77.6364	32.656	42.6922	67.4666	78.6859	267.168	338.402	422.305	490.975	150.707	60.8677	81.5252	115.124	187.469
CRH04_RS06010	WP_003719393.1	BMC domain-containing protein	NZ_CP023861.1	1208602	1208883	+	282	similar to AA sequence:RefSeq:NP_464705.1	WP_003719393.1	1208602	1208883	+	CDS	---	---	Remaining_genes	21	18	21	17	37	26	34	35	10	4	8	7	9	10	14	19	15.2559	14.6687	14.6384	12.6906	24.1654	17.9032	22.0564	24.158	13.4933	5.14681	11.3371	10.1381	13.4294	12.422	24.2841	27.0043	12.1412
CRH04_RS04550	sigB	RNA polymerase sigma factor SigB	NZ_CP023861.1	930670	931446	+	777	similar to AA sequence:RefSeq:NP_464421.1	WP_003721462.1	930670	931446	+	CDS	---	---	Remaining_genes	35151	31149	39540	35174	42042	39165	45075	38489	5379	4985	5496	5158	6337	8163	6744	9158	25536.1	25384.2	27562	26257.5	27458.4	26968.4	29241	26566.2	7258.07	6414.21	7788.56	7470.35	9455.76	10140.1	11698	13016.1	16148.2
CRH04_RS00145	WP_003721652.1	DUF4064 domain-containing protein	NZ_CP023861.1	32197	32532	+	336	similar to AA sequence:RefSeq:NP_463562.1	WP_003721652.1	32197	32532	+	CDS	---	---	Remaining_genes	1179	1227	1260	1225	1379	1328	1551	1365	648	704	683	686	800	863	810	855	856.507	999.919	878.305	914.467	900.651	914.44	1006.16	942.16	874.369	905.838	967.901	993.536	1193.72	1072.02	1405.01	1215.19	909.158
CRH04_RS05015	WP_003722847.1	M42 family metallopeptidase	NZ_CP023861.1	1013474	1014523	+	1050	similar to AA sequence:RefSeq:NP_464507.1	WP_003722847.1	1013474	1014523	+	CDS	---	---	Remaining_genes	4173	3478	4498	4218	5374	5132	5187	4889	2008	2139	1922	1979	2088	2544	1718	2144	3031.56	2834.32	3135.41	3148.75	3509.86	3533.82	3364.9	3374.52	2709.46	2752.25	2723.73	2866.19	3115.61	3160.15	2980.01	3047.22	2831.9
CRH04_RS00265	rplI	50S ribosomal protein L9	NZ_CP023861.1	56814	57257	+	444	similar to AA sequence:RefSeq:NP_463586.1	WP_003724881.1	56814	57257	+	CDS	---	---	Remaining_genes	3581	2780	3763	3607	4059	3723	3962	4012	2549	2413	2444	2552	2339	2619	1440	1930	2601.49	2265.5	2623.06	2692.64	2651.01	2563.6	2570.22	2769.19	3439.45	3104.81	3463.47	3696.07	3490.14	3253.32	2497.79	2743.07	2852.81
CRH04_RS03845	WP_003721871.1	nuclear transport factor 2 family protein	NZ_CP023861.1	780376	780984	+	609	similar to AA sequence:RefSeq:NP_464281.1	WP_003721871.1	780376	780984	+	CDS	---	---	Remaining_genes	317	307	344	328	385	322	326	333	184	207	141	153	138	156	85	121	230.291	250.183	239.791	244.853	251.451	221.724	211.482	229.846	248.278	266.347	199.816	221.59	205.917	193.783	147.439	171.975	248.775
CRH04_RS13690	WP_010990031.1	SMI1/KNR4 family protein	NZ_CP023861.1	2717422	2718231	-	810	similar to AA sequence:RefSeq:NP_466167.1	WP_010990031.1	2717422	2718231	-	CDS	---	---	Remaining_genes	1244	1085	1390	1333	1208	1230	1320	1285	628	619	663	647	586	650	506	652	903.728	884.199	968.924	995.09	788.968	846.959	856.307	886.942	847.382	796.468	939.559	937.052	874.4	807.429	877.697	926.673	857.944
CRH04_RS00080	qoxD	cytochrome aa3 quinol oxidase subunit IV	NZ_CP023861.1	19924	20253	+	330	similar to AA sequence:RefSeq:NP_463549.1	WP_003721632.1	19924	20253	+	CDS	---	---	Remaining_genes	10467	10590	12058	10264	11543	11344	12445	10220	3149	3554	3767	3631	2326	2680	2515	3084	7603.95	8630.1	8405.24	7662.12	7538.95	7811.3	8073.29	7054.12	4249.05	4572.94	5338.34	5258.79	3470.74	3329.09	4362.47	4383.22	6264.01
CRH04_RS11410	yhaM	3'-5' exoribonuclease YhaM	NZ_CP023861.1	2307756	2308694	-	939	similar to AA sequence:RefSeq:NP_465744.1	WP_009924694.1	2307756	2308694	-	CDS	---	---	Remaining_genes	5699	6376	6227	6037	6396	6292	6899	6526	5519	7407	5120	5736	5670	6040	3336	3902	4140.15	5195.99	4340.64	4506.64	4177.35	4332.57	4475.5	4504.42	7446.98	9530.6	7255.72	8307.47	8460.49	7502.88	5786.55	5545.83	6578.43
CRH04_RS09635	pseudo true	methyltransferase domain-containing protein	NZ_CP023861.1	1946489	1947360	-	872	similar to AA sequence:RefSeq:NP_465397.1	pseudo true	1946489	1947360	-	CDS	---	frameshifted	Remaining_genes	238	184	248	219	214	232	230	232	210	215	206	187	117	158	130	174	172.9	149.947	172.873	163.484	139.767	159.752	149.205	160.133	283.36	276.641	291.929	270.833	174.582	196.267	225.495	247.302	220.712
CRH04_RS04220	WP_010989588.1	fructose-1,6-bisphosphatase	NZ_CP023861.1	859658	861616	-	1959	similar to AA sequence:RefSeq:NP_464357.1	WP_010989588.1	859658	861616	-	CDS	---	---	Remaining_genes	17903	20235	16707	17128	17947	17012	17539	15822	5266	5215	5648	4960	5672	6138	3583	4994	13006	16490.1	11645.9	12786.1	11721.5	11714.2	11377.9	10920.8	7105.59	6710.15	8003.96	7183.59	8463.48	7624.61	6215	7097.86	10828
CRH04_RS11735	WP_010989947.1	phage tail protein	NZ_CP023861.1	2368883	2369905	-	1023	similar to AA sequence:RefSeq:NP_465809.1	WP_010989947.1	2368883	2369905	-	CDS	---	---	Remaining_genes	220	254	245	202	272	250	250	251	54	38	39	34	85	96	33	72	159.823	206.992	170.782	150.794	177.648	172.146	162.179	173.247	72.864	48.8947	55.2681	49.2423	126.833	119.251	57.2411	102.332	122.144
CRH04_RS00850	WP_009911764.1	GRP family sugar transporter	NZ_CP023861.1	167084	167938	+	855	similar to AA sequence:RefSeq:NP_463702.1	WP_009911764.1	167084	167938	+	CDS	---	---	Remaining_genes	46783	39507	46359	41231	50486	46348	45797	45623	5089	4287	5623	5052	5225	6718	3817	5153	33986.4	32195.4	32315.3	30779.1	32973.4	31914.5	29709.3	31490.2	6866.76	5516.09	7968.53	7316.83	7796.49	8345.09	6620.89	7323.85	19641.2
CRH04_RS00165	WP_010989326.1	glycoside hydrolase family 9 protein	NZ_CP023861.1	35616	38015	+	2400	similar to AA sequence:RefSeq:NP_463566.1	WP_010989326.1	35616	38015	+	CDS	---	---	Remaining_genes	13	22	21	15	16	23	31	29	5	13	14	12	10	7	11	9	9.4441	17.9284	14.6384	11.1976	10.4499	15.8374	20.1103	20.0166	6.74667	16.7271	19.8398	17.3796	14.9215	8.69539	19.0804	12.7915	12.7116
CRH04_RS12250	WP_003722394.1	NUDIX hydrolase	NZ_CP023861.1	2445686	2446090	-	405	similar to AA sequence:RefSeq:NP_465891.1	WP_003722394.1	2445686	2446090	-	CDS	---	---	Remaining_genes	14056	13555	13799	13098	15253	13765	13006	13939	3407	3240	3302	3289	4708	5308	3049	4158	10211.3	11046.4	9618.83	9777.71	9962.02	9478.37	8437.22	9621.08	4597.18	4168.91	4679.37	4763.47	7025.05	6593.59	5288.73	5909.67	7505.93
CRH04_RS10155	WP_010989856.1	SDR family oxidoreductase	NZ_CP023861.1	2048623	2049411	-	789	similar to AA sequence:RefSeq:NP_465500.1	WP_010989856.1	2048623	2049411	-	CDS	---	---	Remaining_genes	2858	2080	2785	2503	3324	3078	3038	3159	1813	1971	1595	1494	1794	1896	1242	1506	2076.25	1695.05	1941.33	1868.5	2170.97	2119.46	1970.8	2180.43	2446.34	2536.09	2260.33	2163.77	2676.92	2355.21	2154.35	2140.44	2188.43
CRH04_RS06025	WP_009931342.1	TIGR02536 family ethanolamine utilization protein	NZ_CP023861.1	1210458	1211027	+	570	similar to AA sequence:RefSeq:NP_464708.1	WP_009931342.1	1210458	1211027	+	CDS	---	---	Remaining_genes	76	79	57	86	104	92	94	85	36	26	30	33	31	43	13	27	55.2117	64.3794	39.7328	64.1993	67.9244	63.3498	60.9795	58.6693	48.576	33.4542	42.514	47.794	46.2567	53.4145	22.5495	38.3745	50.4053
CRH04_RS07770	WP_003723532.1	post-transcriptional regulator	NZ_CP023861.1	1564344	1564631	-	288	similar to AA sequence:RefSeq:NP_465053.1	WP_003723532.1	1564344	1564631	-	CDS	---	---	Remaining_genes	4494	4022	4649	4457	5459	5555	5113	5086	2240	2252	2266	2331	2179	2548	1736	2230	3264.75	3277.65	3240.67	3327.17	3565.38	3825.09	3316.89	3510.5	3022.51	2897.65	3211.22	3376	3251.4	3165.12	3011.23	3169.45	3115.64
CRH04_RS11945	WP_003733686.1	hypothetical protein	NZ_CP023861.1	2397801	2398082	-	282	similar to AA sequence:RefSeq:NP_465851.1	WP_003733686.1	2397801	2398082	-	CDS	---	---	Remaining_genes	4	4	6	6	1	7	20	11	4	1	0	3	4	5	3	4	2.90588	3.25972	4.1824	4.47902	0.653119	4.82009	12.9744	7.5925	5.39734	1.2867	0	4.34491	5.9686	6.21099	5.20374	5.68511	3.21241
CRH04_RS03960	WP_003721894.1	hypothetical protein	NZ_CP023861.1	802355	802735	+	381	similar to AA sequence:RefSeq:NP_464304.1	WP_003721894.1	802355	802735	+	CDS	---	---	Remaining_genes	166	178	194	183	228	217	238	209	106	119	111	100	154	177	178	220	120.594	145.057	135.231	136.61	148.911	149.423	154.395	144.257	143.029	153.117	157.302	144.83	229.791	219.869	308.755	312.681	140.45
CRH04_RS04100	WP_010989577.1	hypothetical protein	NZ_CP023861.1	833617	834075	-	459	similar to AA sequence:RefSeq:NP_464332.1	WP_010989577.1	833617	834075	-	CDS	---	---	Remaining_genes	802	1005	878	828	876	785	698	736	389	406	412	386	255	264	187	206	582.628	819.004	612.025	618.105	572.132	540.539	452.805	508.007	524.891	522.401	583.858	559.045	380.498	327.94	324.366	292.783	612.231
CRH04_RS06240	WP_010989710.1	MMPL family transporter	NZ_CP023861.1	1249359	1252556	+	3198	similar to AA sequence:RefSeq:NP_464751.1	WP_010989710.1	1249359	1252556	+	CDS	---	---	Remaining_genes	42793	41598	42029	38310	48670	45499	48625	45611	8568	8659	9093	8027	9934	11644	6368	9413	31087.8	33899.4	29297	28598.6	31787.3	31329.9	31543.9	31482	11561.1	11141.5	12886	11625.5	14823	14464.2	11045.8	13378.5	21922.5
CRH04_RS01005	hly	cholesterol-dependent cytolysin listeriolysin O	NZ_CP023861.1	205817	207403	+	1587	similar to AA sequence:RefSeq:NP_463733.1	WP_003722731.1	205817	207403	+	CDS	---	---	Remaining_genes	782124	854276	587036	791062	263120	228748	117290	105909	26573	23352	17669	14943	7568	13951	9625	7786	568189	696175	409204	590531	171849	157512	76088.1	73101.3	35855.9	30047.1	25039.3	21642	11292.6	17329.9	16695.3	11066.1	332567
CRH04_RS12275	WP_003741107.1	PTS sugar transporter subunit IIB	NZ_CP023861.1	2449879	2450190	-	312	similar to AA sequence:RefSeq:NP_465896.1	WP_003741107.1	2449879	2450190	-	CDS	---	---	Remaining_genes	1598	1489	1774	1565	2026	2071	2664	2370	1052	1053	875	986	2387	2485	2351	3089	1160.9	1213.43	1236.6	1168.28	1323.22	1426.06	1728.18	1635.84	1419.5	1354.9	1239.99	1428.03	3561.76	3086.86	4077.99	4390.33	1287.18
CRH04_RS03970	WP_003721896.1	Lmo0779 family protein	NZ_CP023861.1	803747	804211	-	465	similar to AA sequence:RefSeq:NP_464306.1	WP_003721896.1	803747	804211	-	CDS	---	---	Remaining_genes	2105	1589	2121	1837	2181	2179	2364	1927	846	953	900	887	1024	1207	1136	1412	1529.22	1294.92	1478.48	1371.33	1424.45	1500.43	1533.57	1330.07	1141.54	1226.23	1275.42	1284.65	1527.96	1499.33	1970.48	2006.84	1297.98
CRH04_RS02540	WP_010989494.1	CocE/NonD family hydrolase	NZ_CP023861.1	528565	530322	-	1758	similar to AA sequence:RefSeq:NP_464021.1	WP_010989494.1	528565	530322	-	CDS	---	---	Remaining_genes	502	454	485	479	547	517	571	471	316	380	339	298	278	346	219	205	364.688	369.978	338.078	357.575	357.256	355.998	370.418	325.097	426.39	488.947	480.408	431.594	414.818	429.801	379.873	291.362	412.5
CRH04_RS07785	queA	tRNA preQ1(34) S-adenosylmethionine ribosyltransferase-isomerase QueA	NZ_CP023861.1	1566366	1567391	-	1026	similar to AA sequence:RefSeq:NP_465056.1	WP_003723535.1	1566366	1567391	-	CDS	---	---	Remaining_genes	8329	6999	8541	7567	10071	9436	9779	9295	5716	5895	5620	4913	5592	6416	4187	5358	6050.76	5703.69	5953.65	5648.8	6577.56	6497.48	6343.81	6415.66	7712.79	7585.1	7964.28	7115.51	8344.11	7969.94	7262.68	7615.21	6763.09
CRH04_RS03900	WP_010989563.1	glycoside hydrolase family 125 protein	NZ_CP023861.1	790661	791956	+	1296	similar to AA sequence:RefSeq:NP_464292.1	WP_010989563.1	790661	791956	+	CDS	---	---	Remaining_genes	65	73	61	49	62	42	48	57	15	44	28	24	17	19	28	32	47.2205	59.4899	42.5211	36.5787	40.4934	28.9206	31.1385	39.3429	20.24	56.6149	39.6797	34.7593	25.3666	23.6018	48.5682	45.4809	45.8913
CRH04_RS12905	pstB	phosphate ABC transporter ATP-binding protein PstB	NZ_CP023861.1	2571156	2571968	-	813	similar to AA sequence:RefSeq:NP_466019.1	WP_010990004.1	2571156	2571968	-	CDS	---	---	Remaining_genes	147	204	163	170	483	372	374	343	36	47	32	31	76	125	75	71	106.791	166.246	113.622	126.906	315.456	256.153	242.62	236.748	48.576	60.475	45.3482	44.8974	113.403	155.275	130.093	100.911	95.5219
CRH04_RS00890	WP_003722709.1	sugar ABC transporter permease	NZ_CP023861.1	179172	180047	+	876	similar to AA sequence:RefSeq:NP_463710.1	WP_003722709.1	179172	180047	+	CDS	---	---	Remaining_genes	223	245	282	272	184	175	202	212	83	122	103	74	65	62	55	77	162.003	199.658	196.573	203.049	120.174	120.502	131.041	146.328	111.995	156.978	145.965	107.174	96.9898	77.0163	95.4018	109.438	157.658
CRH04_RS04270	WP_003721405.1	MarR family transcriptional regulator	NZ_CP023861.1	871942	872409	-	468	similar to AA sequence:RefSeq:NP_464366.1	WP_003721405.1	871942	872409	-	CDS	---	---	Remaining_genes	82	67	75	88	104	111	87	88	34	35	35	32	69	93	47	67	59.5705	54.6003	52.2801	65.6923	67.9244	76.4329	56.4384	60.74	45.8774	45.0345	49.5996	46.3457	102.958	115.524	81.5252	95.2256	51.2707
CRH04_RS02005	WP_010989448.1	iron chaperone	NZ_CP023861.1	411991	412359	+	369	similar to AA sequence:RefSeq:NP_463917.1	WP_010989448.1	411991	412359	+	CDS	---	---	Remaining_genes	935	764	666	625	932	923	959	917	336	399	300	359	460	495	469	628	679.249	622.606	464.247	466.565	608.707	635.564	622.12	632.938	453.376	513.394	425.14	519.941	686.389	614.888	813.517	892.563	567.156
CRH04_RS11035	WP_003722269.1	PTS transporter subunit IIC	NZ_CP023861.1	2230042	2231055	-	1014	similar to AA sequence:RefSeq:NP_465669.1	WP_003722269.1	2230042	2231055	-	CDS	---	---	Remaining_genes	1337	1831	1255	1253	1693	1792	1904	1652	628	735	617	562	684	859	827	913	971.289	1492.14	874.82	935.369	1105.73	1233.94	1235.16	1140.26	847.382	945.726	874.37	813.947	1020.63	1067.05	1434.5	1297.63	1064.13
CRH04_RS06785	WP_003734026.1	endolytic transglycosylase MltG	NZ_CP023861.1	1362767	1363243	-	477	similar to AA sequence:RefSeq:NP_464858.1	WP_003734026.1	1362767	1363243	-	CDS	---	---	Remaining_genes	1629	1302	1486	1457	1953	1856	1859	1700	1187	1211	989	1021	993	1314	1178	1401	1183.42	1061.04	1035.84	1087.66	1275.54	1278.01	1205.97	1173.39	1601.66	1558.2	1401.54	1478.72	1481.71	1632.25	2043.33	1991.21	1351.08
CRH04_RS14310	WP_003722125.1	PTS lactose/cellobiose transporter subunit IIA	NZ_CP023861.1	2846486	2846791	+	306	similar to AA sequence:RefSeq:NP_466287.1	WP_003722125.1	2846486	2846791	+	CDS	---	---	Remaining_genes	37	35	41	51	35	26	21	33	7	19	9	6	6	20	5	4	26.8794	28.5225	28.5798	38.0717	22.8592	17.9032	13.6231	22.7775	9.44534	24.4473	12.7542	8.68982	8.9529	24.844	8.67289	5.68511	22.3236
CRH04_RS11665	WP_010989939.1	hypothetical protein	NZ_CP023861.1	2360909	2361139	-	231	similar to AA sequence:RefSeq:NP_465795.1	WP_010989939.1	2360909	2361139	-	CDS	---	---	Remaining_genes	39	54	55	60	99	130	93	108	49	143	45	76	108	137	61	64	28.3323	44.0062	38.3387	44.7902	64.6588	89.516	60.3308	74.5445	66.1174	183.998	63.7709	110.071	161.152	170.181	105.809	90.9618	80.6135
CRH04_RS11440	WP_003731882.1	ABC transporter permease subunit	NZ_CP023861.1	2315949	2316740	-	792	similar to AA sequence:RefSeq:NP_465750.1	WP_003731882.1	2315949	2316740	-	CDS	---	---	Remaining_genes	318	283	359	303	292	279	375	292	220	238	206	229	183	187	131	216	231.017	230.625	250.247	226.191	190.711	192.115	243.269	201.546	296.854	306.235	291.929	331.661	273.064	232.291	227.23	306.996	266.183
CRH04_RS05830	eutS	ethanolamine utilization microcompartment protein EutS	NZ_CP023861.1	1176303	1176650	+	348	similar to AA sequence:RefSeq:NP_464669.1	WP_003721543.1	1176303	1176650	+	CDS	---	---	Remaining_genes	12	16	11	10	17	11	25	14	22	22	7	18	9	8	12	12	8.71763	13.0389	7.66774	7.46504	11.103	7.57443	16.2179	9.66318	29.6854	28.3074	9.91992	26.0695	13.4294	9.93759	20.8149	17.0553	19.9373
CRH04_RS09160	WP_010989810.1	HD domain-containing protein	NZ_CP023861.1	1854078	1854680	-	603	similar to AA sequence:RefSeq:NP_465302.1	WP_010989810.1	1854078	1854680	-	CDS	---	---	Remaining_genes	499	367	395	378	495	420	442	388	180	170	157	146	141	162	83	146	362.508	299.079	275.342	282.178	323.294	289.206	286.733	267.808	242.88	218.739	222.49	211.452	210.393	201.236	143.97	207.507	280.802
CRH04_RS14050	WP_003722074.1	LPXTG cell wall anchor domain-containing protein	NZ_CP023861.1	2787415	2788359	-	945	similar to AA sequence:RefSeq:NP_466236.1	WP_003722074.1	2787415	2788359	-	CDS	---	---	Remaining_genes	35790	36532	27259	35279	31549	29036	26535	25866	18776	19170	15865	19985	26571	28878	17351	21044	26000.3	29771	19001.4	26335.9	20605.3	19993.7	17213.7	17853.4	25335.1	24666.1	22482.8	28944.3	39647.9	35872.2	30096.7	29909.4	26443.1
CRH04_RS07485	dnaJ	molecular chaperone DnaJ	NZ_CP023861.1	1504038	1505168	-	1131	similar to AA sequence:RefSeq:NP_464997.1	WP_010990134.1	1504038	1505168	-	CDS	---	---	Remaining_genes	4400	4617	4761	4347	5074	4966	5486	4678	2668	2486	2456	2435	1916	2354	2042	2303	3196.46	3762.53	3318.74	3245.05	3313.93	3419.51	3558.87	3228.88	3600.02	3198.74	3480.48	3526.62	2858.96	2924.13	3542.01	3273.2	3439.44
CRH04_RS10690	WP_010989890.1	GyrI-like domain-containing protein	NZ_CP023861.1	2160538	2161161	-	624	similar to AA sequence:RefSeq:NP_465607.1	WP_010989890.1	2160538	2161161	-	CDS	---	---	Remaining_genes	303	356	364	392	309	352	420	343	81	90	90	121	79	83	78	87	220.12	290.115	253.733	292.63	201.814	242.382	272.461	236.748	109.296	115.803	127.542	175.245	117.88	103.102	135.297	123.651	183.834
CRH04_RS08685	WP_003723874.1	aromatic acid exporter family protein	NZ_CP023861.1	1751281	1752366	+	1086	similar to AA sequence:RefSeq:NP_465211.1	WP_003723874.1	1751281	1752366	+	CDS	---	---	Remaining_genes	8878	7175	8939	7299	11349	10361	10327	10063	4397	4597	4067	3907	4395	5232	3455	4483	6449.59	5847.12	6231.09	5448.73	7412.25	7134.42	6699.31	6945.76	5933.02	5914.97	5763.48	5658.52	6558	6499.18	5992.97	6371.59	6036.18
CRH04_RS05110	WP_003722866.1	YkvS family protein	NZ_CP023861.1	1032335	1032616	-	282	similar to AA sequence:RefSeq:NP_464526.1	WP_003722866.1	1032335	1032616	-	CDS	---	---	Remaining_genes	1521	1046	1389	1578	1955	2098	1711	1907	812	1278	764	1057	921	1195	667	793	1104.96	852.416	968.227	1177.98	1276.85	1444.65	1109.96	1316.26	1095.66	1644.4	1082.69	1530.86	1374.27	1484.43	1156.96	1127.07	1174.36
CRH04_RS12985	WP_003722644.1	ComF family protein	NZ_CP023861.1	2590802	2591455	-	654	similar to AA sequence:RefSeq:NP_466035.1	WP_003722644.1	2590802	2591455	-	CDS	---	---	Remaining_genes	223	181	229	227	236	204	212	202	96	98	87	112	66	80	47	39	162.003	147.502	159.628	169.456	154.136	140.471	137.528	139.426	129.536	126.097	123.29	162.21	98.4819	99.3759	81.5252	55.4298	141.284
CRH04_RS05105	WP_010989638.1	NAD(P)/FAD-dependent oxidoreductase	NZ_CP023861.1	1030759	1032228	-	1470	similar to AA sequence:RefSeq:NP_464525.1	WP_010989638.1	1030759	1032228	-	CDS	---	---	Remaining_genes	1235	1051	1309	1270	1456	1270	1213	1116	683	638	549	548	384	470	302	387	897.19	856.491	912.461	948.06	950.941	874.502	786.895	770.294	921.595	820.915	778.005	793.67	572.986	583.833	523.843	550.035	874.048
CRH04_RS11200	WP_010989916.1	collagen binding domain-containing protein	NZ_CP023861.1	2259754	2264589	-	4836	similar to AA sequence:RefSeq:NP_465702.1	WP_010989916.1	2259754	2264589	-	CDS	---	---	Remaining_genes	1731	1720	1705	1477	5007	4873	7534	7979	3675	2884	2388	2530	18023	21951	17261	19132	1257.52	1401.68	1188.5	1102.59	3270.17	3355.47	4887.44	5507.32	4958.8	3710.85	3384.11	3664.21	26893	27267.5	29940.6	27191.9	2832.21
CRH04_RS14840	hisI	phosphoribosyl-AMP cyclohydrolase	NZ_CP023861.1	601151	601465	-	315	similar to AA sequence:RefSeq:NP_464090.1	WP_003721356.1	601151	601465	-	CDS	---	---	Remaining_genes	1135	1160	1102	1126	2400	2493	2467	2499	742	846	663	704	1621	1649	1033	1346	824.543	945.318	768.168	840.563	1567.49	1716.64	1600.39	1724.88	1001.21	1088.55	939.559	1019.61	2418.78	2048.39	1791.82	1913.04	964.904
CRH04_RS11065	WP_003722275.1	nucleotide pyrophosphohydrolase	NZ_CP023861.1	2234575	2234871	-	297	similar to AA sequence:RefSeq:NP_465675.1	WP_003722275.1	2234575	2234871	-	CDS	---	---	Remaining_genes	224	180	256	264	420	423	509	530	119	168	166	152	381	439	342	449	162.729	146.687	178.449	197.077	274.31	291.271	330.197	365.82	160.571	216.166	235.244	220.142	568.509	545.325	593.226	638.154	171.538
CRH04_RS04825	WP_010989623.1	MBL fold metallo-hydrolase	NZ_CP023861.1	980176	981303	+	1128	similar to AA sequence:RefSeq:NP_464470.1	WP_010989623.1	980176	981303	+	CDS	---	---	Remaining_genes	3222	2790	2495	2124	4131	3914	3645	3912	1152	1138	936	932	1840	2049	1306	1628	2340.68	2273.65	1739.18	1585.57	2698.03	2695.12	2364.58	2700.17	1554.43	1464.27	1326.44	1349.82	2745.56	2545.26	2265.36	2313.84	1908.26
CRH04_RS12965	WP_003722640.1	YitT family protein	NZ_CP023861.1	2585245	2586105	-	861	similar to AA sequence:RefSeq:NP_466031.1	WP_003722640.1	2585245	2586105	-	CDS	---	---	Remaining_genes	2318	2189	2519	2287	2286	2145	2177	2066	1219	1196	1122	1033	834	1041	688	843	1683.96	1783.88	1755.91	1707.25	1493.03	1477.01	1412.26	1426.01	1644.84	1538.89	1590.02	1496.1	1244.45	1293.13	1193.39	1198.14	1662.89
CRH04_RS00600	WP_003721745.1	hypothetical protein	NZ_CP023861.1	123758	124057	+	300	similar to AA sequence:RefSeq:NP_463652.1	WP_003721745.1	123758	124057	+	CDS	---	---	Remaining_genes	3826	4019	4577	4333	2184	2119	2184	2041	680	596	716	726	500	668	364	401	2779.47	3275.2	3190.48	3234.6	1426.41	1459.11	1416.8	1408.75	917.547	766.874	1014.67	1051.47	746.075	829.788	631.387	569.933	1934.77
CRH04_RS02630	WP_010989499.1	type 1 glutamine amidotransferase	NZ_CP023861.1	545608	546285	+	678	similar to AA sequence:RefSeq:NP_464039.1	WP_010989499.1	545608	546285	+	CDS	---	---	Remaining_genes	303	261	299	242	386	437	425	426	196	251	206	206	324	414	374	429	220.12	212.697	208.423	180.654	252.104	300.911	275.705	294.037	264.47	322.962	291.929	298.351	483.457	514.27	648.732	609.728	255.062
CRH04_RS06560	WP_003723733.1	S-ribosylhomocysteine lyase	NZ_CP023861.1	1312856	1313320	+	465	similar to AA sequence:RefSeq:NP_464813.1	WP_003723733.1	1312856	1313320	+	CDS	---	---	Remaining_genes	1904	2042	2299	2121	2972	2909	3408	3075	981	1322	986	927	1337	1777	1495	1504	1383.2	1664.09	1602.56	1583.33	1941.07	2003.09	2210.83	2122.45	1323.7	1701.02	1397.29	1342.58	1995.01	2207.39	2593.2	2137.6	1518
CRH04_RS09905	aroH	chorismate mutase	NZ_CP023861.1	2001674	2002045	-	372	similar to AA sequence:RefSeq:NP_465450.1	WP_009924600.1	2001674	2002045	-	CDS	---	---	Remaining_genes	1020	861	960	871	1293	1231	1389	1355	629	607	588	642	919	1042	779	1231	740.999	701.654	669.185	650.205	844.483	847.648	901.069	935.258	848.731	781.028	833.274	929.811	1371.29	1294.37	1351.24	1749.59	768.103
CRH04_RS07985	pfkA	6-phosphofructokinase	NZ_CP023861.1	1610207	1611163	-	957	similar to AA sequence:RefSeq:NP_465096.1	WP_003723299.1	1610207	1611163	-	CDS	---	---	Remaining_genes	16831	14267	19044	17197	25071	25010	26504	24335	13336	15483	11649	11724	13231	16938	14264	15743	12227.2	11626.6	13275	12837.6	16374.3	17221.5	17193.6	16796.7	17994.7	19922	16508.2	16979.9	19742.6	21040.4	24742	22375.2	15442.6
CRH04_RS10270	WP_010989865.1	SIS domain-containing protein	NZ_CP023861.1	2072205	2073266	-	1062	similar to AA sequence:RefSeq:NP_465523.1	WP_010989865.1	2072205	2073266	-	CDS	---	---	Remaining_genes	122	138	191	205	97	81	126	117	59	80	99	124	60	43	33	61	88.6292	112.46	133.14	153.033	63.3525	55.7754	81.7384	80.7566	79.6107	102.936	140.296	179.59	89.529	53.4145	57.2411	86.698	95.9091
CRH04_RS08235	pepV	dipeptidase PepV	NZ_CP023861.1	1662571	1663980	-	1410	similar to AA sequence:RefSeq:NP_465145.1	WP_003732537.1	1662571	1663980	-	CDS	---	---	Remaining_genes	15398	12990	16080	14673	19718	18473	20274	18406	7327	7401	7066	6214	6875	8851	6709	8097	11186.2	10585.9	11208.8	10953.5	12878.2	12720.2	13152.1	12704.3	9886.57	9522.88	10013.5	8999.76	10258.5	10994.7	11637.3	11508.1	10295.4
CRH04_RS01010	mpl	zinc metalloproteinase Mpl	NZ_CP023861.1	207737	209266	+	1530	similar to AA sequence:RefSeq:NP_463734.1	WP_010989373.1	207737	209266	+	CDS	---	---	Remaining_genes	8042	6393	5965	8659	3291	2709	1244	1147	340	230	211	172	78	153	128	93	5842.27	5209.84	4158.01	6463.98	2149.41	1865.38	807.005	791.691	458.774	295.941	299.015	249.108	116.388	190.056	222.026	132.179	2951.71
CRH04_RS10365	dapF	diaminopimelate epimerase	NZ_CP023861.1	2096075	2097061	-	987	similar to AA sequence:RefSeq:NP_465542.1	WP_010989871.1	2096075	2097061	-	CDS	---	---	Remaining_genes	6750	6221	6471	6166	8406	7908	8012	7757	3668	3755	3404	3223	3604	4628	3034	3798	4903.67	5069.68	4510.72	4602.94	5490.12	5445.33	5197.53	5354.09	4949.36	4831.56	4823.92	4667.88	5377.71	5748.89	5262.71	5398.01	4938.57
CRH04_RS12030	WP_010989966.1	rRNA pseudouridine synthase	NZ_CP023861.1	2411127	2411825	-	699	similar to AA sequence:RefSeq:NP_465865.1	WP_010989966.1	2411127	2411825	-	CDS	---	---	Remaining_genes	796	729	735	838	1028	1047	1099	1136	576	587	531	479	573	652	521	633	578.27	594.084	512.345	625.57	671.406	720.948	712.941	784.098	777.217	755.294	752.497	693.737	855.002	809.913	903.716	899.669	676.216
CRH04_RS10495	WP_003731973.1	SgrR family transcriptional regulator	NZ_CP023861.1	2127059	2128870	+	1812	similar to AA sequence:RefSeq:NP_465568.1	WP_003731973.1	2127059	2128870	+	CDS	---	---	Remaining_genes	3804	3267	3421	3351	4848	4742	5005	5010	2732	2987	2734	2604	4186	4351	2759	3316	2763.49	2662.37	2384.67	2501.53	3166.32	3265.27	3246.83	3458.04	3686.38	3843.38	3874.44	3771.38	6246.14	5404.81	4785.7	4712.96	3238.91
CRH04_RS01020	plcB	phosphatidylcholine phospholipase C	NZ_CP023861.1	211423	212289	+	867	similar to AA sequence:RefSeq:NP_463736.1	WP_010989375.1	211423	212289	+	CDS	---	---	Remaining_genes	139879	151591	97116	145258	31902	29022	9657	9010	1551	1174	973	719	358	741	456	336	101618	123536	67696.4	108436	20835.8	19984.1	6264.67	6218.95	2092.82	1510.59	1378.87	1041.33	534.19	920.469	790.968	477.549	57189.3
CRH04_RS02155	WP_003722968.1	hypothetical protein	NZ_CP023861.1	439679	439975	-	297	similar to AA sequence:RefSeq:NP_463947.1	WP_003722968.1	439679	439975	-	CDS	---	---	Remaining_genes	37	55	35	34	63	83	69	63	14	21	18	20	37	39	50	76	26.8794	44.8211	24.3974	25.3811	41.1465	57.1525	44.7615	43.4843	18.8907	27.0207	25.5084	28.9661	55.2096	48.4457	86.7289	108.017	29.403
CRH04_RS12120	WP_010989971.1	YhgE/Pip domain-containing protein	NZ_CP023861.1	2428011	2430791	-	2781	similar to AA sequence:RefSeq:NP_465883.1	WP_010989971.1	2428011	2430791	-	CDS	---	---	Remaining_genes	1088	1073	1045	971	1364	1314	1837	2110	3217	3913	2581	3285	4068	4655	3215	3448	790.399	874.419	728.435	724.855	890.854	904.8	1191.69	1456.38	4340.81	5034.86	3657.62	4757.68	6070.07	5782.43	5576.67	4900.57	2760.12
CRH04_RS00845	WP_003723495.1	AbrB/MazE/SpoVT family DNA-binding domain-containing protein	NZ_CP023861.1	166688	166969	-	282	similar to AA sequence:RefSeq:NP_463701.1	WP_003723495.1	166688	166969	-	CDS	---	---	Remaining_genes	46	32	48	27	64	65	74	70	28	42	30	29	34	54	45	57	33.4176	26.0777	33.4592	20.1556	41.7996	44.758	48.0051	48.3159	37.7814	54.0415	42.514	42.0008	50.7331	67.0787	78.056	81.0129	37.8295
CRH04_RS11285	WP_003722318.1	ABC transporter permease	NZ_CP023861.1	2283332	2284258	-	927	similar to AA sequence:RefSeq:NP_465719.1	WP_003722318.1	2283332	2284258	-	CDS	---	---	Remaining_genes	37879	33088	33769	29470	30971	27827	24378	22388	9544	10721	9428	8477	6681	8566	6209	7599	27517.9	26964.4	23539.3	21999.5	20227.7	19161.2	15814.4	15452.8	12878	13794.7	13360.7	12277.3	9969.06	10640.7	10770	10800.3	20288.8
CRH04_RS05360	def	peptide deformylase	NZ_CP023861.1	1077594	1078142	-	549	similar to AA sequence:RefSeq:NP_464576.1	WP_003722677.1	1077594	1078142	-	CDS	---	---	Remaining_genes	1909	1689	2160	1833	2339	2233	2635	2207	912	1063	804	685	1107	1378	1250	1380	1386.83	1376.42	1505.67	1368.34	1527.65	1537.61	1709.37	1523.33	1230.59	1367.76	1139.37	992.088	1651.81	1711.75	2168.22	1961.36	1340.4
CRH04_RS00410	WP_009925752.1	hypothetical protein	NZ_CP023861.1	85023	85622	+	600	similar to AA sequence:RefSeq:NP_463614.1	WP_009925752.1	85023	85622	+	CDS	---	---	Remaining_genes	972	918	1214	1064	1119	983	953	967	254	288	245	225	206	221	170	171	706.128	748.105	846.24	794.28	730.84	676.879	618.228	667.45	342.731	370.57	347.197	325.868	307.383	274.526	294.878	243.039	541.884
CRH04_RS09080	purD	phosphoribosylamine--glycine ligase	NZ_CP023861.1	1835230	1836489	-	1260	similar to AA sequence:RefSeq:NP_465289.1	WP_010989806.1	1835230	1836489	-	CDS	---	---	Remaining_genes	112685	100377	132658	133162	100655	100328	116861	111843	91029	85056	83567	80748	50328	75081	58219	54372	81862.2	81800.2	92471.6	99406	65739.7	69084.3	75809.8	77197.1	122829	109442	118425	116948	75097	93265.5	100985	77277.7	98983.1
CRH04_RS07990	WP_009931204.1	acetyl-CoA carboxylase carboxyltransferase subunit alpha	NZ_CP023861.1	1611450	1612403	-	954	similar to AA sequence:RefSeq:NP_465097.1	WP_009931204.1	1611450	1612403	-	CDS	---	---	Remaining_genes	6171	5397	6462	5669	7741	7412	7630	6319	2488	2565	2047	1998	2297	3207	2961	3504	4483.04	4398.17	4504.45	4231.93	5055.79	5103.79	4949.72	4361.55	3357.14	3300.39	2900.87	2893.71	3427.47	3983.73	5136.09	4980.16	3884.69
CRH04_RS08045	tpx	thiol peroxidase	NZ_CP023861.1	1625506	1626000	-	495	similar to AA sequence:RefSeq:NP_465108.1	WP_009931845.1	1625506	1626000	-	CDS	---	---	Remaining_genes	8035	7354	8738	7482	10393	9714	10714	9315	3406	4019	3502	3484	3319	4565	3546	4341	5837.18	5992.99	6090.98	5585.34	6787.87	6688.91	6950.36	6429.47	4595.83	5171.25	4962.8	5045.89	4952.45	5670.64	6150.82	6169.77	5399.31
CRH04_RS02045	WP_003723107.1	GNAT family N-acetyltransferase	NZ_CP023861.1	417534	417956	+	423	similar to AA sequence:RefSeq:NP_463925.1	WP_003723107.1	417534	417956	+	CDS	---	---	Remaining_genes	138	137	129	135	103	84	102	100	146	141	141	112	46	81	80	62	100.253	111.645	89.9217	100.778	67.2713	57.8411	66.1692	69.0227	197.003	181.425	199.816	162.21	68.6389	100.618	138.766	88.1192	147.581
CRH04_RS13465	WP_003733033.1	energy-coupling factor transporter transmembrane protein EcfT	NZ_CP023861.1	2686049	2686843	-	795	similar to AA sequence:RefSeq:NP_466122.1	WP_003733033.1	2686049	2686843	-	CDS	---	---	Remaining_genes	3249	2816	3465	3150	3649	3323	3501	3164	1893	1965	2061	1943	1704	2043	1398	1695	2360.3	2294.84	2415.34	2351.49	2383.23	2288.17	2271.16	2183.88	2554.29	2528.37	2920.71	2814.05	2542.62	2537.81	2424.94	2409.07	2434.45
CRH04_RS07745	WP_003723527.1	bifunctional (p)ppGpp synthetase/guanosine-3',5'-bis(diphosphate) 3'-pyrophosphohydrolase	NZ_CP023861.1	1556149	1558362	-	2214	similar to AA sequence:RefSeq:NP_465048.1	WP_003723527.1	1556149	1558362	-	CDS	---	---	Remaining_genes	11517	9414	12448	11867	11723	10546	9943	9890	4137	4285	3734	3534	3313	4181	2866	3498	8366.75	7671.75	8677.1	8858.76	7656.51	7261.81	6450.2	6826.35	5582.2	5513.52	5291.57	5118.3	4943.5	5193.63	4971.3	4971.63	6783.55
CRH04_RS14800	WP_003723553.1	hypothetical protein	NZ_CP023861.1	1277025	1277159	-	135	similar to AA sequence:RefSeq:WP_014092656.1	WP_003723553.1	1277025	1277159	-	CDS	---	---	Remaining_genes	1723	1485	1591	1496	1877	1747	1940	1879	1131	1209	1018	1071	1038	1233	872	1238	1251.71	1210.17	1109.03	1116.77	1225.9	1202.96	1258.51	1296.94	1526.1	1555.62	1442.64	1551.13	1548.85	1531.63	1512.55	1759.54	1385.9
CRH04_RS03985	WP_003721899.1	PTS mannose/fructose/sorbose transporter subunit IIC	NZ_CP023861.1	805786	806595	-	810	similar to AA sequence:RefSeq:NP_464309.1	WP_003721899.1	805786	806595	-	CDS	---	---	Remaining_genes	161387	151735	157605	147836	175280	167184	171639	165067	34725	29216	34242	33072	22568	27668	11256	19348	117243	123653	109861	110360	114479	115120	111345	113934	46855.6	37592.3	48525.4	47898.3	33674.9	34369.1	19524.4	27498.9	81336
CRH04_RS13460	truA	tRNA pseudouridine(38-40) synthase TruA	NZ_CP023861.1	2685297	2686040	-	744	similar to AA sequence:RefSeq:NP_466121.1	WP_003733032.1	2685297	2686040	-	CDS	---	---	Remaining_genes	4410	4024	4577	4209	4806	4443	4664	4664	2800	2828	2919	2648	2436	2926	1813	2183	3203.73	3279.28	3190.48	3142.04	3138.89	3059.38	3025.62	3219.22	3778.14	3638.79	4136.61	3835.11	3634.88	3634.67	3144.79	3102.65	3474.98
CRH04_RS13135	WP_009925391.1	threonylcarbamoyl-AMP synthase	NZ_CP023861.1	2617239	2618273	-	1035	similar to AA sequence:RefSeq:NP_466064.1	WP_009925391.1	2617239	2618273	-	CDS	---	---	Remaining_genes	1853	1808	1912	1883	2089	2114	2393	2055	1105	1271	1146	1049	1151	1468	1246	1264	1346.15	1473.39	1332.79	1405.67	1364.37	1455.67	1552.38	1418.42	1491.01	1635.4	1624.03	1519.27	1717.47	1823.55	2161.29	1796.5	1486.49
CRH04_RS14815	pseudo true	hypothetical protein	NZ_CP023861.1	77823	78005	+	183	similar to AA sequence:RefSeq:WP_014600359.1;partial in the middle of a contig; missing N-terminus and C-terminus; partial true	pseudo true	77823	78005	+	CDS	---	incomplete	Remaining_genes	191	116	213	212	181	187	169	163	141	161	146	142	146	160	91	137	138.756	94.5318	148.475	158.259	118.215	128.765	109.633	112.507	190.256	207.159	206.901	205.659	217.854	198.752	157.847	194.715	157.676
CRH04_RS14845	WP_003734110.1	hypothetical protein	NZ_CP023861.1	2360715	2360909	-	195	similar to AA sequence:RefSeq:WP_014601065.1	WP_003734110.1	2360715	2360909	-	CDS	---	---	Remaining_genes	121	164	134	186	297	325	298	282	75	197	79	97	171	253	125	108	87.9028	133.648	93.407	138.85	193.976	223.79	193.318	194.644	101.2	253.48	111.953	140.485	255.158	314.276	216.822	153.498	144.058
CRH04_RS11640	WP_009930518.1	fumarylacetoacetate hydrolase family protein	NZ_CP023861.1	2351768	2352613	-	846	similar to AA sequence:RefSeq:NP_465790.1	WP_009930518.1	2351768	2352613	-	CDS	---	---	Remaining_genes	2890	2767	3026	3019	3893	3781	4509	4408	2793	2993	2744	2827	4739	5061	2524	3319	2099.5	2254.91	2109.33	2253.7	2542.59	2603.54	2925.07	3042.52	3768.69	3851.1	3888.61	4094.35	7071.3	6286.77	4378.08	4717.22	2993.55
CRH04_RS13550	rplR	50S ribosomal protein L18	NZ_CP023861.1	2697988	2698344	-	357	similar to AA sequence:RefSeq:NP_466139.1	WP_003739848.1	2697988	2698344	-	CDS	---	---	Remaining_genes	28248	25889	29332	26534	25886	24322	25328	22701	8894	8480	7342	6980	4872	6330	6012	5953	20521.3	21097.7	20446.4	19807.7	16906.6	16747.8	16430.7	15668.8	12001	10911.2	10404.6	10109.2	7269.76	7863.12	10428.3	8460.87	16132.8
CRH04_RS07920	yihA	ribosome biogenesis GTP-binding protein YihA/YsxC	NZ_CP023861.1	1594536	1595117	-	582	similar to AA sequence:RefSeq:NP_465083.1	WP_003732571.1	1594536	1595117	-	CDS	---	---	Remaining_genes	2087	1547	2186	1841	2399	2237	2324	2223	1303	1367	1209	1265	1204	1578	1273	1607	1516.14	1260.7	1523.79	1374.31	1566.83	1540.36	1507.62	1534.38	1758.18	1758.92	1713.31	1832.1	1796.55	1960.19	2208.12	2283.99	1573.49
CRH04_RS12535	WP_003723326.1	thioredoxin family protein	NZ_CP023861.1	2494522	2494803	-	282	similar to AA sequence:RefSeq:NP_465947.1	WP_003723326.1	2494522	2494803	-	CDS	---	---	Remaining_genes	218	157	192	177	199	186	231	191	94	50	63	59	85	103	96	128	158.37	127.944	133.837	132.131	129.971	128.077	149.854	131.833	126.837	64.3351	89.2793	85.4499	126.833	127.946	166.52	181.924	119.372
CRH04_RS06905	accC	acetyl-CoA carboxylase biotin carboxylase subunit	NZ_CP023861.1	1381200	1382561	+	1362	similar to AA sequence:RefSeq:NP_464882.1	WP_003722484.1	1381200	1382561	+	CDS	---	---	Remaining_genes	33530	28876	35034	31517	37085	34889	35108	32419	16626	17441	15442	14738	13514	16495	11836	13725	24358.5	23531.9	24421.1	23527.6	24220.9	24024	22775.2	22376.5	22434	22441.4	21883.4	21345.1	20164.9	20490.1	20530.5	19507	23191.5
CRH04_RS13085	WP_003732515.1	F0F1 ATP synthase subunit delta	NZ_CP023861.1	2610056	2610592	-	537	similar to AA sequence:RefSeq:NP_466055.1	WP_003732515.1	2610056	2610592	-	CDS	---	---	Remaining_genes	16736	16328	16680	15916	18505	17806	17604	17140	10095	10912	9736	9446	7974	10166	6718	7727	12158.2	13306.2	11627.1	11881.4	12086	12260.9	11420	11830.5	13621.5	14040.5	13797.2	13680.7	11898.4	12628.2	11652.9	10982.2	13281.6
CRH04_RS11535	WP_003723377.1	VOC family protein	NZ_CP023861.1	2335469	2335858	-	390	similar to AA sequence:RefSeq:NP_465769.1	WP_003723377.1	2335469	2335858	-	CDS	---	---	Remaining_genes	147	91	132	101	127	150	115	128	58	49	47	50	62	63	81	114	106.791	74.1586	92.0129	75.3969	82.9461	103.288	74.6025	88.3491	78.2614	63.0484	66.6052	72.4152	92.5133	78.2585	140.501	162.026	80.5648
CRH04_RS12765	clpP	ATP-dependent Clp endopeptidase proteolytic subunit ClpP	NZ_CP023861.1	2542011	2542604	+	594	similar to AA sequence:RefSeq:NP_465991.1	WP_003722600.1	2542011	2542604	+	CDS	---	---	Remaining_genes	7770	6837	7398	6664	9313	8681	8336	7819	3094	3651	3233	3121	3682	4176	2969	3763	5644.67	5571.67	5156.9	4974.7	6082.5	5977.6	5407.71	5396.89	4174.84	4697.75	4581.59	4520.16	5494.1	5187.42	5149.96	5348.27	5022.23
CRH04_RS00975	spoVG	septation regulator SpoVG	NZ_CP023861.1	200092	200397	+	306	similar to AA sequence:RefSeq:NP_463727.1	WP_003722725.1	200092	200397	+	CDS	---	---	Remaining_genes	16832	17751	16455	16783	18969	18161	16066	15916	7950	7856	7324	7384	6079	7595	5649	6227	12227.9	14465.8	11470.2	12528.6	12389	12505.4	10422.3	10985.7	10727.2	10108.3	10379.1	10694.3	9070.78	9434.5	9798.64	8850.3	11882.3
CRH04_RS00155	WP_003721654.1	LacI family transcriptional regulator	NZ_CP023861.1	33400	34452	-	1053	similar to AA sequence:RefSeq:NP_463564.1	WP_003721654.1	33400	34452	-	CDS	---	---	Remaining_genes	833	779	837	866	1002	936	1096	1147	879	1007	860	852	880	982	750	864	605.149	634.83	583.445	646.472	654.425	644.515	710.995	791.691	1186.06	1295.71	1218.73	1233.95	1313.09	1219.84	1300.93	1227.98	930.438
CRH04_RS12445	WP_003732461.1	DUF72 domain-containing protein	NZ_CP023861.1	2478623	2479462	-	840	similar to AA sequence:RefSeq:NP_465929.1	WP_003732461.1	2478623	2479462	-	CDS	---	---	Remaining_genes	1649	1441	1551	1498	1641	1586	1968	1666	723	661	639	664	716	823	629	750	1197.95	1174.31	1081.15	1118.26	1071.77	1092.1	1276.68	1149.92	975.569	850.51	905.547	961.673	1068.38	1022.33	1091.05	1065.96	1049.58
CRH04_RS01460	ugpC	sn-glycerol-3-phosphate ABC transporter ATP-binding protein UgpC	NZ_CP023861.1	300618	301715	-	1098	similar to AA sequence:RefSeq:NP_463809.1	WP_003722898.1	300618	301715	-	CDS	---	---	Remaining_genes	10231	8964	12261	10920	10498	10389	13096	13097	12119	14838	13176	15172	6874	8075	7091	7028	7432.51	7305.03	8546.74	8151.82	6856.44	7153.71	8495.61	9039.91	16352.6	19092.1	18672.1	21973.7	10257	10030.8	12299.9	9988.74	12545.5
CRH04_RS06155	WP_003724741.1	cob(I)yrinic acid a,c-diamide adenosyltransferase	NZ_CP023861.1	1232271	1232834	+	564	similar to AA sequence:RefSeq:NP_464734.1	WP_003724741.1	1232271	1232834	+	CDS	---	---	Remaining_genes	887	731	793	723	918	896	1078	852	356	296	316	298	295	342	299	326	644.378	595.713	552.774	539.722	599.563	616.972	699.318	588.074	480.363	380.864	447.814	431.594	440.184	424.832	518.639	463.337	525.33
CRH04_RS09820	WP_003723019.1	YitT family protein	NZ_CP023861.1	1981771	1982634	+	864	similar to AA sequence:RefSeq:NP_465433.1	WP_003723019.1	1981771	1982634	+	CDS	---	---	Remaining_genes	931	848	918	850	984	925	895	957	475	577	544	477	448	532	331	406	676.343	691.06	639.908	634.528	642.669	636.941	580.602	660.547	640.934	742.427	770.92	690.841	668.483	660.85	574.146	577.039	687.691
CRH04_RS08690	WP_003723875.1	DUF402 domain-containing protein	NZ_CP023861.1	1752414	1752938	-	525	similar to AA sequence:RefSeq:NP_465212.1	WP_003723875.1	1752414	1752938	-	CDS	---	---	Remaining_genes	21057	23375	25157	22367	28789	28583	29346	28342	7191	9528	7730	7961	6910	9083	7838	8700	15297.3	19049	17536.1	16697.1	18802.6	19681.8	19037.3	19562.4	9703.06	12259.7	10954.4	11529.9	10310.8	11282.9	13595.6	12365.1	14077.2
CRH04_RS01845	WP_009930537.1	oxidoreductase	NZ_CP023861.1	383709	384722	+	1014	similar to AA sequence:RefSeq:NP_463886.1	WP_009930537.1	383709	384722	+	CDS	---	---	Remaining_genes	7712	6611	7198	6806	9036	8493	7804	7891	5141	5339	4519	4730	3518	4156	2736	3037	5602.53	5387.5	5017.49	5080.71	5901.58	5848.15	5062.59	5446.58	6936.93	6869.7	6404.02	6850.48	5249.39	5162.58	4745.81	4316.42	6199.16
CRH04_RS10675	WP_010989888.1	hypothetical protein	NZ_CP023861.1	2159224	2159601	-	378	similar to AA sequence:RefSeq:NP_465604.1	WP_010989888.1	2159224	2159601	-	CDS	---	---	Remaining_genes	583	500	569	530	538	538	626	505	283	287	242	228	247	363	293	353	423.532	407.465	396.631	395.647	351.378	370.459	406.097	348.565	381.862	369.283	342.946	330.213	368.561	450.918	508.232	501.711	395.535
CRH04_RS09550	WP_003733070.1	D-alanyl-D-alanine carboxypeptidase family protein	NZ_CP023861.1	1931443	1932264	-	822	similar to AA sequence:RefSeq:NP_465380.1	WP_003733070.1	1931443	1932264	-	CDS	---	---	Remaining_genes	14546	12289	15119	14397	15805	14679	15200	15918	10384	11014	9625	9042	9248	10310	6800	7484	10567.2	10014.7	10539	10747.4	10322.5	10107.7	9860.51	10987	14011.5	14171.7	13639.9	13095.6	13799.4	12807.1	11795.1	10636.8	12191.3
CRH04_RS14290	WP_003725314.1	glycoside hydrolase family 1 protein	NZ_CP023861.1	2842409	2843860	+	1452	similar to AA sequence:RefSeq:NP_466283.1	WP_003725314.1	2842409	2843860	+	CDS	---	---	Remaining_genes	640	582	582	532	658	618	511	489	190	163	193	139	142	151	110	164	464.94	474.289	405.693	397.14	429.752	425.545	331.495	337.521	256.374	209.732	273.506	201.314	211.885	187.572	190.804	233.09	351.334
CRH04_RS08190	WP_003723576.1	M42 family metallopeptidase	NZ_CP023861.1	1654903	1655973	-	1071	similar to AA sequence:RefSeq:NP_465136.1	WP_003723576.1	1654903	1655973	-	CDS	---	---	Remaining_genes	6894	6207	7294	7088	8192	7847	9371	8394	5158	5138	4874	4967	4650	5721	4184	4772	5008.28	5058.27	5084.41	5291.22	5350.35	5403.32	6079.13	5793.77	6959.87	6611.07	6907.1	7193.72	6938.5	7106.62	7257.48	6782.34	5909.37
CRH04_RS11010	WP_009932067.1	ABC transporter permease	NZ_CP023861.1	2224216	2225448	+	1233	similar to AA sequence:RefSeq:NP_465664.1	WP_009932067.1	2224216	2225448	+	CDS	---	---	Remaining_genes	7668	6816	7485	6484	8031	7645	7902	7055	3643	3640	3580	3299	3158	3585	2426	3106	5570.57	5554.56	5217.55	4840.33	5245.2	5264.23	5126.17	4869.55	4915.62	4683.59	5073.33	4777.95	4712.21	4453.28	4208.09	4414.49	5181.09
CRH04_RS12890	WP_003722626.1	metalloregulator ArsR/SmtB family transcription factor	NZ_CP023861.1	2569117	2569419	-	303	similar to AA sequence:RefSeq:NP_466016.1	WP_003722626.1	2569117	2569419	-	CDS	---	---	Remaining_genes	323	251	323	283	394	355	283	317	125	176	152	150	130	119	75	132	234.65	204.547	225.153	211.261	257.329	244.448	183.587	218.802	168.667	226.459	215.404	217.246	193.98	147.822	130.093	187.609	208.581
CRH04_RS06375	WP_003723550.1	hypothetical protein	NZ_CP023861.1	1275586	1275777	-	192	similar to AA sequence:RefSeq:WP_003723550.1	WP_003723550.1	1275586	1275777	-	CDS	---	---	Remaining_genes	244	172	226	226	246	286	239	287	254	302	219	269	235	266	291	277	177.258	140.168	157.537	168.71	160.667	196.935	155.044	198.095	342.731	388.584	310.352	389.594	350.655	330.425	504.762	393.694	262.185
CRH04_RS08700	mutY	A/G-specific adenine glycosylase	NZ_CP023861.1	1753846	1754940	-	1095	similar to AA sequence:RefSeq:NP_465214.1	WP_010989787.1	1753846	1754940	-	CDS	---	---	Remaining_genes	5518	4667	4737	3919	5947	5322	4674	4332	1828	1735	1724	1484	1192	1435	1052	1308	4008.66	3803.28	3302.01	2925.55	3884.1	3664.65	3032.11	2990.06	2466.58	2232.43	2443.14	2149.28	1778.64	1782.55	1824.78	1859.03	3127.74
CRH04_RS09615	WP_009926203.1	VOC family protein	NZ_CP023861.1	1942688	1943062	-	375	similar to AA sequence:RefSeq:NP_465393.1	WP_009926203.1	1942688	1943062	-	CDS	---	---	Remaining_genes	559	646	582	687	598	637	717	762	131	113	127	127	133	195	136	181	406.096	526.444	405.693	512.848	390.565	438.628	465.131	525.953	176.763	145.397	179.976	183.935	198.456	242.229	235.903	257.251	313.675
CRH04_RS12735	WP_014930223.1	MMPL family transporter	NZ_CP023861.1	2536347	2538506	-	2160	similar to AA sequence:RefSeq:WP_003725399.1	WP_014930223.1	2536347	2538506	-	CDS	---	---	Remaining_genes	46394	52323	43786	41369	54107	51315	50881	47634	6749	5759	6882	6860	5500	6751	2989	5591	33703.8	42639.6	30521.8	30882.1	35338.3	35334.7	33007.4	32878.3	9106.66	7410.11	9752.7	9935.36	8206.83	8386.08	5184.66	7946.37	23215
CRH04_RS13235	argS	arginine--tRNA ligase	NZ_CP023861.1	2640832	2642499	-	1668	similar to AA sequence:RefSeq:NP_466084.1	WP_003723609.1	2640832	2642499	-	CDS	---	---	Remaining_genes	14085	11302	13936	12399	15418	14510	13315	13293	7863	8050	7030	6503	6044	7152	5363	6023	10232.3	9210.33	9714.33	9255.9	10069.8	9991.36	8637.68	9175.19	10609.8	10357.9	9962.44	9418.32	9018.56	8884.2	9302.55	8560.36	10102.6
CRH04_RS11510	WP_009930962.1	ABC transporter ATP-binding protein	NZ_CP023861.1	2332021	2332896	-	876	similar to AA sequence:RefSeq:NP_465764.1	WP_009930962.1	2332021	2332896	-	CDS	---	---	Remaining_genes	3042	2069	2221	2202	2387	2032	2036	2130	2934	3766	2524	2776	2857	3003	2082	2324	2209.92	1686.09	1548.19	1643.8	1559	1399.2	1320.79	1470.18	3958.95	4845.72	3576.84	4020.49	4263.07	3730.32	3611.39	3303.05	3175.17
CRH04_RS08180	WP_009915789.1	thioredoxin family protein	NZ_CP023861.1	1654269	1654577	-	309	similar to AA sequence:RefSeq:NP_465134.1	WP_009915789.1	1654269	1654577	-	CDS	---	---	Remaining_genes	221	188	292	284	231	318	348	215	121	106	99	114	144	128	136	212	160.55	153.207	203.544	212.007	150.87	218.97	225.754	148.399	163.269	136.39	140.296	165.107	214.87	159.001	235.903	301.311	153.354
CRH04_RS13570	rplE	50S ribosomal protein L5	NZ_CP023861.1	2699600	2700136	-	537	similar to AA sequence:RefSeq:NP_466143.1	WP_003720938.1	2699600	2700136	-	CDS	---	---	Remaining_genes	55553	52982	58751	54319	53994	51053	53944	46275	15827	18574	14704	13749	9442	13418	12970	12103	40357.5	43176.6	40953.4	40549.3	35264.5	35154.3	34994.4	31940.3	21355.9	23899.2	20837.5	19912.7	14088.9	16667.8	22497.5	17201.7	32197.3
CRH04_RS05970	WP_003724712.1	ANTAR domain-containing response regulator	NZ_CP023861.1	1200050	1200628	+	579	similar to AA sequence:RefSeq:NP_464697.1	WP_003724712.1	1200050	1200628	+	CDS	---	---	Remaining_genes	333	261	461	444	441	443	603	547	493	470	400	501	464	598	405	494	241.914	212.697	321.348	331.448	288.025	305.043	391.177	377.554	665.222	604.75	566.853	725.6	692.358	742.835	702.504	702.111	431.146
CRH04_RS14170	WP_010990055.1	hemolysin family protein	NZ_CP023861.1	2813948	2815279	-	1332	similar to AA sequence:RefSeq:NP_466260.1	WP_010990055.1	2813948	2815279	-	CDS	---	---	Remaining_genes	16729	17746	18060	16966	21347	20836	20901	20742	7747	9345	7457	7546	8497	10244	5999	8469	12153.1	14461.7	12589	12665.2	13942.1	14347.3	13558.9	14316.7	10453.3	12024.2	10567.6	10928.9	12678.8	12725.1	10405.7	12036.8	12273.1
CRH04_RS06225	WP_003721621.1	ABC transporter ATP-binding protein	NZ_CP023861.1	1244668	1245366	+	699	similar to AA sequence:RefSeq:NP_464748.1	WP_003721621.1	1244668	1245366	+	CDS	---	---	Remaining_genes	632	474	635	537	615	567	707	613	406	519	395	434	433	495	407	461	459.129	386.277	442.638	400.873	401.668	390.427	458.643	423.109	547.83	667.798	559.767	628.564	646.101	614.888	705.974	655.209	515.258
CRH04_RS03800	WP_010989557.1	hypothetical protein	NZ_CP023861.1	775743	776243	+	501	similar to AA sequence:RefSeq:NP_464272.1	WP_010989557.1	775743	776243	+	CDS	---	---	Remaining_genes	48	53	49	38	50	46	63	65	38	23	35	28	36	26	35	27	34.8705	43.1913	34.1563	28.3672	32.656	31.6749	40.8692	44.8648	51.2747	29.5941	49.5996	40.5525	53.7174	32.2972	60.7103	38.3745	39.7327
CRH04_RS07110	WP_003732285.1	competence/damage-inducible protein A	NZ_CP023861.1	1423901	1425142	+	1242	similar to AA sequence:RefSeq:NP_464922.1	WP_003732285.1	1423901	1425142	+	CDS	---	---	Remaining_genes	2123	2013	2192	1937	2542	2397	2556	2269	1309	1186	987	1050	821	1057	927	1089	1542.29	1640.45	1527.97	1445.98	1660.23	1650.54	1658.12	1566.13	1766.28	1526.03	1398.71	1520.72	1225.06	1313	1607.95	1547.77	1618.76
CRH04_RS06655	WP_010989731.1	DUF2785 domain-containing protein	NZ_CP023861.1	1334320	1335159	-	840	similar to AA sequence:RefSeq:NP_464832.1	WP_010989731.1	1334320	1335159	-	CDS	---	---	Remaining_genes	1077	816	1222	1083	999	1054	1209	1194	788	805	786	743	719	752	574	707	782.407	664.982	851.816	808.464	652.466	725.768	784.3	824.131	1063.28	1035.79	1113.87	1076.09	1072.86	934.133	995.648	1004.84	886.615
CRH04_RS01995	iolC	5-dehydro-2-deoxygluconokinase	NZ_CP023861.1	408953	409927	+	975	similar to AA sequence:RefSeq:NP_463915.1	WP_010989446.1	408953	409927	+	CDS	---	---	Remaining_genes	58	49	60	56	42	61	62	47	27	34	45	47	23	35	34	42	42.1352	39.9315	41.824	41.8042	27.431	42.0037	40.2205	32.4407	36.432	43.7478	63.7709	68.0703	34.3195	43.4769	58.9757	59.6937	40.5617
CRH04_RS09360	WP_003723061.1	thiamine diphosphokinase	NZ_CP023861.1	1891237	1891878	-	642	similar to AA sequence:RefSeq:NP_465342.1	WP_003723061.1	1891237	1891878	-	CDS	---	---	Remaining_genes	1211	1171	1353	1351	1389	1185	1346	1183	957	765	785	760	618	736	653	811	879.754	954.282	943.132	1008.53	907.182	815.973	873.174	816.539	1291.31	984.327	1112.45	1100.71	922.149	914.258	1132.68	1152.66	1027.42
CRH04_RS00920	WP_009911773.1	TatD family hydrolase	NZ_CP023861.1	189623	190393	+	771	similar to AA sequence:RefSeq:NP_463716.1	WP_009911773.1	189623	190393	+	CDS	---	---	Remaining_genes	1408	910	1411	1200	1654	1550	1441	1354	704	680	704	675	799	904	633	784	1022.87	741.586	983.562	895.805	1080.26	1067.31	934.802	934.568	949.931	874.957	997.661	977.605	1192.23	1122.95	1097.99	1114.28	897.336
CRH04_RS01985	iolA	methylmalonate-semialdehyde dehydrogenase	NZ_CP023861.1	406636	408099	+	1464	similar to AA sequence:RefSeq:NP_463913.1	WP_010989444.1	406636	408099	+	CDS	---	---	Remaining_genes	42	51	44	28	34	31	41	35	9	22	13	23	13	20	14	35	30.5117	41.5614	30.671	20.9021	22.206	21.3461	26.5974	24.158	12.144	28.3074	18.4227	33.311	19.398	24.844	24.2841	49.7447	28.1311
CRH04_RS02135	WP_003732982.1	ZIP family metal transporter	NZ_CP023861.1	436378	437184	+	807	similar to AA sequence:RefSeq:NP_463943.1	WP_003732982.1	436378	437184	+	CDS	---	---	Remaining_genes	1135	1045	1187	985	1020	1043	1118	975	639	673	650	626	526	656	574	633	824.543	851.601	827.419	735.306	666.181	718.194	725.266	672.971	862.225	865.95	921.136	906.638	784.871	814.882	995.648	899.669	851.08
CRH04_RS01250	ispF	2-C-methyl-D-erythritol 2,4-cyclodiphosphate synthase	NZ_CP023861.1	256489	256959	+	471	similar to AA sequence:RefSeq:NP_463767.1	WP_009930888.1	256489	256959	+	CDS	---	---	Remaining_genes	6474	6423	6326	6268	6983	6447	6587	6526	3256	3403	3202	3238	3334	4063	2631	3098	4703.16	5234.29	4409.65	4679.09	4560.73	4439.3	4273.1	4504.42	4393.43	4378.64	4537.66	4689.61	4974.83	5047.05	4563.68	4403.12	4677.38
CRH04_RS05845	cobU	bifunctional adenosylcobinamide kinase/adenosylcobinamide-phosphate guanylyltransferase	NZ_CP023861.1	1177861	1178415	+	555	similar to AA sequence:RefSeq:NP_464672.1	WP_003721546.1	1177861	1178415	+	CDS	---	---	Remaining_genes	28	13	33	39	24	12	33	36	40	32	30	27	20	33	26	17	20.3411	10.5941	23.0032	29.1137	15.6749	8.26301	21.4077	24.8482	53.9734	41.1744	42.514	39.1042	29.843	40.9925	45.099	24.1617	31.5208
CRH04_RS13775	WP_003722018.1	ribulose-phosphate 3-epimerase	NZ_CP023861.1	2735279	2735950	-	672	similar to AA sequence:RefSeq:NP_466183.1	WP_003722018.1	2735279	2735950	-	CDS	---	---	Remaining_genes	80	80	92	89	48	29	66	74	36	33	37	39	33	56	43	35	58.1175	65.1944	64.1302	66.4389	31.3497	19.969	42.8154	51.0768	48.576	42.4611	52.4339	56.4838	49.241	69.5631	74.5869	49.7447	53.5873
CRH04_RS12260	WP_010989975.1	pyridoxal phosphate-dependent aminotransferase	NZ_CP023861.1	2446745	2447908	+	1164	similar to AA sequence:RefSeq:NP_465893.1	WP_010989975.1	2446745	2447908	+	CDS	---	---	Remaining_genes	2615	2460	3121	2923	2992	3002	3675	3474	2486	2785	2220	2258	2051	2665	1861	2127	1899.72	2004.73	2175.55	2182.03	1954.13	2067.13	2384.04	2397.85	3354.44	3583.46	3146.03	3270.27	3060.4	3310.46	3228.05	3023.06	2710.59
CRH04_RS11430	WP_009930567.1	DUF445 domain-containing protein	NZ_CP023861.1	2313275	2314405	-	1131	similar to AA sequence:RefSeq:NP_465748.1	WP_009930567.1	2313275	2314405	-	CDS	---	---	Remaining_genes	859	655	802	708	1004	873	925	919	743	793	712	720	692	773	469	588	624.037	533.779	559.048	528.525	655.732	601.134	600.064	634.319	1002.56	1020.35	1009	1042.78	1032.57	960.219	813.517	835.712	795.181
CRH04_RS00195	arcC	carbamate kinase	NZ_CP023861.1	44282	45220	+	939	similar to AA sequence:RefSeq:NP_463572.1	WP_003721662.1	44282	45220	+	CDS	---	---	Remaining_genes	1255	1304	1238	1270	1610	1664	1729	1644	275	250	333	315	319	380	126	283	911.719	1062.67	862.969	948.06	1051.52	1145.8	1121.63	1134.73	371.067	321.675	471.905	456.216	475.996	472.035	218.557	402.222	666.782
CRH04_RS09370	rsgA	ribosome small subunit-dependent GTPase A	NZ_CP023861.1	1892604	1893476	-	873	similar to AA sequence:RefSeq:NP_465344.1	WP_003723063.1	1892604	1893476	-	CDS	---	---	Remaining_genes	8248	8255	9010	8821	9556	9038	10319	9624	5620	5435	5017	5230	4690	5732	4568	4847	5991.92	6727.24	6280.58	6584.91	6241.21	6223.43	6694.12	6642.75	7583.26	6993.22	7109.75	7574.63	6998.19	7120.28	7923.56	6888.94	6823.91
CRH04_RS09625	WP_003723424.1	DedA family protein	NZ_CP023861.1	1944146	1944766	-	621	similar to AA sequence:RefSeq:NP_465395.1	WP_003723424.1	1944146	1944766	-	CDS	---	---	Remaining_genes	674	692	929	881	916	884	1003	973	315	425	381	446	269	413	258	429	489.64	563.931	647.576	657.67	598.257	608.709	650.664	671.591	425.04	546.848	539.927	645.943	401.389	513.028	447.521	609.728	506.365
CRH04_RS02310	WP_003728999.1	hypothetical protein	NZ_CP023861.1	482712	482864	+	153	similar to AA sequence:RefSeq:YP_008475628.1	WP_003728999.1	482712	482864	+	CDS	---	---	Remaining_genes	23	13	23	11	23	17	14	13	15	8	8	12	17	13	8	12	16.7088	10.5941	16.0326	8.21154	15.0217	11.7059	9.08205	8.97295	20.24	10.2936	11.3371	17.3796	25.3666	16.1486	13.8766	17.0553	14.4591
CRH04_RS12435	WP_003727947.1	sulfite exporter TauE/SafE family protein	NZ_CP023861.1	2477382	2478218	+	837	similar to AA sequence:RefSeq:NP_465927.1	WP_003727947.1	2477382	2478218	+	CDS	---	---	Remaining_genes	5723	4800	5232	4763	7366	6884	7070	6701	5097	4971	4898	4672	4803	5260	3508	3675	4157.58	3911.66	3647.06	3555.6	4810.87	4740.22	4586.43	4625.21	6877.56	6396.19	6941.11	6766.47	7166.8	6533.96	6084.9	5223.2	5335.75
CRH04_RS11545	WP_003731872.1	aldo/keto reductase	NZ_CP023861.1	2336516	2337397	-	882	similar to AA sequence:RefSeq:NP_465771.1	WP_003731872.1	2336516	2337397	-	CDS	---	---	Remaining_genes	1002	798	936	953	1131	1146	1184	974	472	525	403	475	476	543	325	468	727.922	650.314	652.455	711.418	738.678	789.118	768.082	672.281	636.886	675.518	571.104	687.944	710.264	674.514	563.738	665.158	672.66
CRH04_RS02685	WP_003726690.1	MurR/RpiR family transcriptional regulator	NZ_CP023861.1	557177	557926	+	750	similar to AA sequence:RefSeq:NP_464050.1	WP_003726690.1	557177	557926	+	CDS	---	---	Remaining_genes	813	586	852	799	1028	924	934	980	874	1041	935	948	974	1094	678	855	590.619	477.549	593.901	596.457	671.406	636.252	605.902	676.423	1179.32	1339.46	1325.02	1372.99	1453.35	1358.96	1176.04	1215.19	896.736
CRH04_RS10505	WP_010989882.1	2-dehydropantoate 2-reductase	NZ_CP023861.1	2129185	2130075	-	891	similar to AA sequence:RefSeq:NP_465570.1	WP_010989882.1	2129185	2130075	-	CDS	---	---	Remaining_genes	2400	2002	2548	2414	2675	2394	2838	2480	1116	1159	1051	947	922	1101	800	1112	1743.53	1631.49	1776.13	1802.06	1747.09	1648.47	1841.06	1711.76	1505.86	1491.29	1489.41	1371.54	1375.76	1367.66	1387.66	1580.46	1593.04
CRH04_RS01885	WP_003723214.1	Type 1 glutamine amidotransferase-like domain-containing protein	NZ_CP023861.1	389815	390429	-	615	similar to AA sequence:RefSeq:NP_463893.1	WP_003723214.1	389815	390429	-	CDS	---	---	Remaining_genes	136	137	124	133	172	162	173	157	139	139	94	130	131	139	84	93	98.7998	111.645	86.4364	99.285	112.336	111.551	112.228	108.366	187.557	178.851	133.21	188.279	195.472	172.666	145.705	132.179	144.214
CRH04_RS03415	WP_003721785.1	ABC transporter ATP-binding protein	NZ_CP023861.1	704451	705383	+	933	similar to AA sequence:RefSeq:NP_464194.1	WP_003721785.1	704451	705383	+	CDS	---	---	Remaining_genes	2597	2212	2217	2162	2806	2512	2578	2507	1726	1569	1644	1664	1657	1862	1166	1573	1886.64	1802.62	1545.4	1613.94	1832.65	1729.72	1672.39	1730.4	2328.95	2018.83	2329.77	2409.98	2472.49	2312.97	2022.52	2235.67	2009.26
CRH04_RS04010	WP_010989570.1	amino acid permease	NZ_CP023861.1	811812	813185	+	1374	similar to AA sequence:RefSeq:NP_464314.1	WP_010989570.1	811812	813185	+	CDS	---	---	Remaining_genes	8480	7597	8189	7376	8918	8325	8466	8247	4819	4964	4504	4479	4921	5527	3778	4657	6160.46	6191.02	5708.29	5506.21	5824.52	5732.47	5492.04	5692.3	6502.44	6387.19	6382.76	6486.95	7342.87	6865.63	6553.24	6618.89	6310.28
CRH04_RS03655	WP_003733172.1	flagellar assembly protein FliH	NZ_CP023861.1	746529	747218	+	690	similar to AA sequence:RefSeq:NP_464242.1	WP_003733172.1	746529	747218	+	CDS	---	---	Remaining_genes	280	278	230	225	253	228	260	270	139	118	156	124	96	142	98	152	203.411	226.55	160.326	167.963	165.239	156.997	168.667	186.361	187.557	151.831	221.073	179.59	143.246	176.392	169.989	216.034	192.338
CRH04_RS04890	WP_003722779.1	GntR family transcriptional regulator	NZ_CP023861.1	990967	991686	+	720	similar to AA sequence:RefSeq:NP_464483.1	WP_003722779.1	990967	991686	+	CDS	---	---	Remaining_genes	14167	13649	14737	13887	17207	16606	18349	16642	4902	5371	4916	5163	5212	6112	3103	4844	10291.9	11123	10272.7	10366.7	11238.2	11434.6	11903.3	11486.8	6614.44	6910.87	6966.62	7477.59	7777.09	7592.32	5382.4	6884.67	8735.04
CRH04_RS07595	WP_010990143.1	5'-methylthioadenosine/adenosylhomocysteine nucleosidase	NZ_CP023861.1	1525998	1526696	-	699	similar to AA sequence:RefSeq:NP_465019.1	WP_010990143.1	1525998	1526696	-	CDS	---	---	Remaining_genes	7983	7204	9013	8006	9304	8891	8934	8448	1822	1914	1850	1737	1390	1938	1584	1949	5799.4	5870.75	6282.67	5976.51	6076.62	6122.21	5795.64	5831.04	2458.49	2462.75	2621.69	2515.7	2074.09	2407.38	2747.57	2770.07	4147.85
CRH04_RS11480	WP_003723365.1	sugar phosphate isomerase/epimerase	NZ_CP023861.1	2324552	2325403	+	852	similar to AA sequence:RefSeq:NP_465758.1	WP_003723365.1	2324552	2325403	+	CDS	---	---	Remaining_genes	152	112	217	201	156	173	229	192	91	75	72	76	97	62	77	78	110.423	91.2721	151.264	150.047	101.887	119.125	148.556	132.524	122.789	96.5026	102.034	110.071	144.739	77.0163	133.563	110.86	105.247
CRH04_RS09990	WP_009931429.1	helix-turn-helix domain-containing protein	NZ_CP023861.1	2018258	2019262	-	1005	similar to AA sequence:RefSeq:NP_465467.1	WP_009931429.1	2018258	2019262	-	CDS	---	---	Remaining_genes	1080	875	1237	1159	1371	1402	1436	1387	1181	1401	1114	1204	1305	1465	883	1058	784.587	713.063	862.272	865.198	895.426	965.396	931.559	957.345	1593.56	1802.67	1578.69	1743.76	1947.26	1819.82	1531.63	1503.71	1223.47
CRH04_RS08445	WP_010989776.1	class I SAM-dependent methyltransferase	NZ_CP023861.1	1712632	1713204	+	573	similar to AA sequence:RefSeq:NP_465187.1	WP_010989776.1	1712632	1713204	+	CDS	---	---	Remaining_genes	2274	2155	2314	2041	2370	2233	2281	2320	1829	1872	1600	1357	1910	1862	1358	1358	1651.99	1756.17	1613.01	1523.61	1547.89	1537.61	1479.73	1601.33	2467.93	2408.7	2267.41	1965.35	2850.01	2312.97	2355.56	1930.1	2071.2
CRH04_RS09245	WP_008948139.1	YlqD family protein	NZ_CP023861.1	1865923	1866306	-	384	similar to AA sequence:RefSeq:NP_465319.1	WP_008948139.1	1865923	1866306	-	CDS	---	---	Remaining_genes	998	770	871	948	1186	1133	1093	1034	659	555	561	628	623	653	474	532	725.016	627.496	607.146	707.686	774.599	780.166	709.049	713.695	889.211	714.119	795.011	909.535	929.61	811.156	822.19	756.12	738.961
CRH04_RS14225	WP_010990059.1	aminodeoxychorismate/anthranilate synthase component II	NZ_CP023861.1	2824075	2824644	+	570	similar to AA sequence:RefSeq:NP_466271.1	WP_010990059.1	2824075	2824644	+	CDS	---	---	Remaining_genes	493	313	446	480	512	549	424	460	260	299	250	196	302	278	214	257	358.149	255.073	310.892	358.322	334.397	378.033	275.056	317.504	350.827	384.724	354.283	283.867	450.63	345.331	371.2	365.268	337.193
CRH04_RS12750	WP_003722598.1	membrane protein	NZ_CP023861.1	2539835	2540167	+	333	similar to AA sequence:RefSeq:NP_465989.1	WP_003722598.1	2539835	2540167	+	CDS	---	---	Remaining_genes	5	6	4	4	10	8	9	5	3	4	2	8	4	4	14	11	3.63235	4.88958	2.78827	2.98602	6.53119	5.50868	5.83846	3.45114	4.048	5.14681	2.83426	11.5864	5.9686	4.96879	24.2841	15.6341	4.42918
CRH04_RS03810	WP_003733767.1	hypothetical protein	NZ_CP023861.1	776760	777098	+	339	similar to AA sequence:RefSeq:NP_464274.1	WP_003733767.1	776760	777098	+	CDS	---	---	Remaining_genes	6	3	1	7	13	7	1	5	8	0	0	3	2	2	0	2	4.35882	2.44479	0.697067	5.22553	8.49055	4.82009	0.648718	3.45114	10.7947	0	0	4.34491	2.9843	2.4844	0	2.84256	4.39957
CRH04_RS09465	WP_003723082.1	aspartate carbamoyltransferase catalytic subunit	NZ_CP023861.1	1915176	1916084	-	909	similar to AA sequence:RefSeq:NP_465363.1	WP_003723082.1	1915176	1916084	-	CDS	---	---	Remaining_genes	2728	1990	1946	1606	2812	2646	2611	2134	2785	3055	2604	2511	2088	2127	1104	1970	1981.81	1621.71	1356.49	1198.89	1836.57	1821.99	1693.8	1472.94	3757.9	3930.87	3690.21	3636.69	3115.61	2642.16	1914.97	2799.92	2823.07
CRH04_RS08140	WP_003723566.1	YtxH domain-containing protein	NZ_CP023861.1	1645413	1645934	-	522	similar to AA sequence:RefSeq:NP_465126.1	WP_003723566.1	1645413	1645934	-	CDS	---	---	Remaining_genes	11471	11283	12723	13069	15910	15764	17086	16532	2619	2532	1984	2436	3169	4198	3076	4562	8333.33	9194.85	8868.79	9756.06	10391.1	10854.8	11084	11410.8	3533.91	3257.93	2811.59	3528.07	4728.63	5214.75	5335.56	6483.87	6080
CRH04_RS04260	hpt	hexose phosphate transporter Hpt	NZ_CP023861.1	869094	870476	+	1383	similar to AA sequence:RefSeq:NP_464364.1	WP_010989591.1	869094	870476	+	CDS	---	---	Remaining_genes	1470	1526	1097	1533	579	479	189	160	34	18	30	16	7	30	6	23	1067.91	1243.58	764.683	1144.39	378.156	329.832	122.608	110.436	45.8774	23.1606	42.514	23.1729	10.4451	37.266	10.4075	32.6894	595.133
CRH04_RS00505	WP_003721726.1	DUF2200 domain-containing protein	NZ_CP023861.1	107497	107844	+	348	similar to AA sequence:RefSeq:NP_463633.1	WP_003721726.1	107497	107844	+	CDS	---	---	Remaining_genes	1306	973	1080	947	1381	1252	1167	1195	483	554	530	546	539	545	406	465	948.769	792.926	752.833	706.939	901.957	862.108	757.054	824.821	651.728	712.833	751.08	790.774	804.269	676.998	704.239	660.894	776.564
CRH04_RS14490	WP_003722159.1	Gfo/Idh/MocA family oxidoreductase	NZ_CP023861.1	2885579	2886577	-	999	similar to AA sequence:RefSeq:NP_466322.1	WP_003722159.1	2885579	2886577	-	CDS	---	---	Remaining_genes	92	175	143	145	100	111	180	139	67	75	60	89	33	52	28	44	66.8352	142.613	99.6806	108.243	65.3119	76.4329	116.769	95.9416	90.4054	96.5026	85.0279	128.899	49.241	64.5943	48.5682	62.5362	99.089
CRH04_RS12385	WP_047938218.1	hypothetical protein	NZ_CP023861.1	2468397	2468537	-	141	similar to AA sequence:RefSeq:NP_465918.1	WP_047938218.1	2468397	2468537	-	CDS	---	---	Remaining_genes	4	1	0	1	0	2	0	0	0	0	7	0	1	2	0	0	2.90588	0.81493	0	0.746504	0	1.37717	0	0	0	0	9.91992	0	1.49215	2.4844	0	0	0.930202
CRH04_RS11295	WP_009934015.1	DUF3899 domain-containing protein	NZ_CP023861.1	2286837	2287178	+	342	similar to AA sequence:RefSeq:NP_465721.1	WP_009934015.1	2286837	2287178	+	CDS	---	---	Remaining_genes	283	282	316	253	267	299	308	302	145	203	110	133	125	195	138	205	205.591	229.81	220.273	188.866	174.383	205.887	199.805	208.449	195.653	261.2	155.885	192.624	186.519	242.229	239.372	291.362	223.064
CRH04_RS11435	fumC	class II fumarate hydratase	NZ_CP023861.1	2314512	2315876	-	1365	similar to AA sequence:RefSeq:NP_465749.1	WP_003731883.1	2314512	2315876	-	CDS	---	---	Remaining_genes	3195	2752	3226	2710	3160	2909	3234	3106	1686	1855	1647	1747	1515	1932	1449	1764	2321.07	2242.69	2248.74	2023.03	2063.86	2003.09	2097.95	2143.85	2274.98	2386.83	2334.02	2530.19	2260.61	2399.93	2513.4	2507.13	2306.39
CRH04_RS10785	pdxS	pyridoxal 5'-phosphate synthase lyase subunit PdxS	NZ_CP023861.1	2181326	2182210	+	885	similar to AA sequence:RefSeq:NP_465625.1	WP_010989896.1	2181326	2182210	+	CDS	---	---	Highlighted	817	828	881	945	17387	18203	23555	23274	763	671	736	674	15846	15776	11534	14150	593.525	674.762	614.116	705.446	11355.8	12534.3	15280.5	16064.3	1029.54	863.377	1043.01	976.157	23644.6	19596.9	20006.6	20111.1	790.301
CRH04_RS02905	hisB	imidazoleglycerol-phosphate dehydratase HisB	NZ_CP023861.1	603538	604119	-	582	similar to AA sequence:RefSeq:NP_464094.1	WP_003721360.1	603538	604119	-	CDS	---	---	Remaining_genes	1145	1145	1103	1058	1899	1959	2261	2146	672	812	663	605	1432	1403	1191	1456	831.807	933.094	768.865	789.801	1240.27	1348.94	1466.75	1481.23	906.753	1044.8	939.559	876.224	2136.76	1742.8	2065.88	2069.38	929.114
CRH04_RS08940	WP_009932115.1	N-acetyltransferase	NZ_CP023861.1	1805926	1806441	-	516	similar to AA sequence:RefSeq:NP_465261.1	WP_009932115.1	1805926	1806441	-	CDS	---	---	Remaining_genes	2169	2035	2329	1944	3222	3157	3519	3561	1452	1713	1089	1163	2007	2314	1759	2198	1575.71	1658.38	1623.47	1451.2	2104.35	2173.86	2282.84	2457.9	1959.23	2204.12	1543.26	1684.38	2994.75	2874.45	3051.12	3123.97	1849.36
CRH04_RS03045	metX	homoserine O-acetyltransferase	NZ_CP023861.1	635319	636422	-	1104	similar to AA sequence:RefSeq:NP_464122.1	WP_003723400.1	635319	636422	-	CDS	---	---	Remaining_genes	736	749	776	706	1121	1162	1551	1334	809	780	691	764	1523	1661	1262	1499	534.681	610.382	540.924	527.032	732.146	800.135	1006.16	920.763	1091.61	1003.63	979.238	1106.5	2272.55	2063.29	2189.04	2130.5	810.076
CRH04_RS02915	hisG	ATP phosphoribosyltransferase	NZ_CP023861.1	605403	606041	-	639	similar to AA sequence:RefSeq:NP_464096.1	WP_003721362.1	605403	606041	-	CDS	---	---	Remaining_genes	1699	1925	1534	1464	2829	2667	2938	2679	1214	1418	1064	1027	2193	1988	1363	1593	1234.27	1568.74	1069.3	1092.88	1847.67	1836.46	1905.93	1849.12	1638.09	1824.54	1507.83	1487.41	3272.29	2469.49	2364.23	2264.1	1566.41
CRH04_RS05770	WP_009932493.1	ABC transporter ATP-binding protein/permease	NZ_CP023861.1	1165961	1167604	+	1644	similar to AA sequence:RefSeq:NP_464657.1	WP_009932493.1	1165961	1167604	+	CDS	---	---	Remaining_genes	3149	2535	3986	3388	1028	990	1338	1223	1151	1370	1055	787	417	633	543	467	2287.65	2065.85	2778.51	2529.16	671.406	681.699	867.984	844.148	1553.08	1762.78	1495.07	1139.81	622.227	786.312	941.876	663.737	1917.34
CRH04_RS09590	WP_010989830.1	DegV family protein	NZ_CP023861.1	1936765	1937601	-	837	similar to AA sequence:RefSeq:NP_465388.1	WP_010989830.1	1936765	1937601	-	CDS	---	---	Remaining_genes	5615	4539	5618	5621	7200	7001	8098	7757	3393	4033	3530	3384	4317	4755	3502	4404	4079.12	3698.97	3916.12	4196.1	4702.46	4820.78	5253.32	5354.09	4578.29	5189.27	5002.48	4901.06	6441.61	5906.65	6074.49	6259.31	4386.41
CRH04_RS06485	WP_003723891.1	ribonuclease HII	NZ_CP023861.1	1295770	1296552	+	783	similar to AA sequence:RefSeq:NP_464798.1	WP_003723891.1	1295770	1296552	+	CDS	---	---	Remaining_genes	6282	6030	6929	6637	7044	6576	6338	6025	2862	3113	2948	2812	2136	2712	1852	2351	4563.68	4914.03	4829.98	4954.55	4600.57	4528.13	4111.57	4158.62	3861.79	4005.5	4177.71	4072.63	3187.23	3368.84	3212.44	3341.42	4336.25
CRH04_RS12555	rodA	rod shape-determining protein RodA	NZ_CP023861.1	2497069	2498235	-	1167	similar to AA sequence:RefSeq:NP_465951.1	WP_003723330.1	2497069	2498235	-	CDS	---	---	Remaining_genes	2117	1624	2202	2030	1981	1912	1761	1734	1377	1426	1495	1395	1225	1448	1069	1219	1537.94	1323.45	1534.94	1515.4	1293.83	1316.57	1142.39	1196.85	1858.03	1834.84	2118.61	2020.38	1827.88	1798.7	1854.26	1732.54	1638.56
CRH04_RS02675	WP_009931217.1	ROK family transcriptional regulator	NZ_CP023861.1	554623	555624	+	1002	similar to AA sequence:RefSeq:NP_464048.1	WP_009931217.1	554623	555624	+	CDS	---	---	Remaining_genes	141	200	173	156	109	118	93	67	100	113	108	68	66	67	61	52	102.432	162.986	120.593	116.455	71.19	81.253	60.3308	46.2452	134.933	145.397	153.05	98.4846	98.4819	83.2273	105.809	73.9065	136.437
CRH04_RS04810	WP_010989622.1	HSP90 family protein	NZ_CP023861.1	977053	978855	-	1803	similar to AA sequence:RefSeq:NP_464467.1	WP_010989622.1	977053	978855	-	CDS	---	---	Remaining_genes	3022	2651	3024	2870	3082	2880	2823	2901	1756	1941	1745	1754	1363	1444	936	1210	2195.39	2160.38	2107.93	2142.47	2012.91	1983.12	1831.33	2002.35	2369.43	2497.49	2472.9	2540.32	2033.8	1793.73	1623.57	1719.75	2305.67
CRH04_RS00510	WP_003732213.1	metalloregulator ArsR/SmtB family transcription factor	NZ_CP023861.1	107916	108206	-	291	similar to AA sequence:RefSeq:NP_463634.1	WP_003732213.1	107916	108206	-	CDS	---	---	Remaining_genes	55	47	38	33	52	45	66	46	52	45	45	29	59	75	75	71	39.9558	38.3017	26.4886	24.6346	33.9622	30.9863	42.8154	31.7504	70.1654	57.9016	63.7709	42.0008	88.0369	93.1649	130.093	100.911	51.5811
CRH04_RS09000	WP_003722225.1	hypothetical protein	NZ_CP023861.1	1818008	1818514	-	507	similar to AA sequence:RefSeq:NP_465273.1	WP_003722225.1	1818008	1818514	-	CDS	---	---	Remaining_genes	962	796	1010	910	1166	1015	1182	1102	676	652	603	628	819	930	801	946	698.863	648.684	704.038	679.319	761.537	698.913	766.784	760.63	912.15	838.929	854.531	909.535	1222.07	1155.24	1389.4	1344.53	774.657
CRH04_RS10090	WP_003732024.1	ABC transporter permease	NZ_CP023861.1	2037141	2037953	-	813	similar to AA sequence:RefSeq:NP_465487.1	WP_003732024.1	2037141	2037953	-	CDS	---	---	Remaining_genes	511	454	584	565	679	673	944	827	386	395	442	367	611	544	384	583	371.226	369.978	407.087	421.775	443.468	463.417	612.39	570.818	520.843	508.247	626.372	531.527	911.704	675.756	666.078	828.605	442.573
CRH04_RS06305	WP_009932644.1	XTP/dITP diphosphatase	NZ_CP023861.1	1265391	1265999	+	609	similar to AA sequence:RefSeq:NP_464764.1	WP_009932644.1	1265391	1265999	+	CDS	---	---	Remaining_genes	2738	2202	2874	2655	3170	2866	3603	3058	2569	2324	2135	1965	2621	3441	2705	2989	1989.07	1794.47	2003.37	1981.97	2070.39	1973.48	2337.33	2110.71	3466.44	2990.29	3025.58	2845.92	3910.93	4274.4	4692.04	4248.2	2560.07
CRH04_RS05240	rnjA	ribonuclease J1	NZ_CP023861.1	1055395	1057059	-	1665	similar to AA sequence:RefSeq:NP_464552.1	WP_003722651.1	1055395	1057059	-	CDS	---	---	Remaining_genes	256676	208097	253816	229173	268119	243352	226891	235104	44218	40362	47948	41677	31414	37268	21284	33544	186467	169584	176927	171079	175114	167568	147188	162275	59664.9	51933.8	67948.6	60360.9	46874.4	46294.2	36918.8	47675.4	116913
CRH04_RS13680	WP_010990029.1	cyclic nucleotide phosphodiesterase	NZ_CP023861.1	2715029	2716357	+	1329	similar to AA sequence:RefSeq:NP_466165.1	WP_010990029.1	2715029	2716357	+	CDS	---	---	Remaining_genes	7192	6332	8736	8196	7133	6798	7638	7332	2387	2591	2507	2160	2249	2790	1484	1988	5224.77	5160.13	6089.58	6118.35	4658.7	4681	4954.91	5060.75	3220.86	3333.84	3552.75	3128.34	3355.85	3465.73	2574.11	2825.5	4234.9
CRH04_RS11025	WP_010989905.1	class I mannose-6-phosphate isomerase	NZ_CP023861.1	2227409	2229148	+	1740	similar to AA sequence:RefSeq:NP_465667.1	WP_010989905.1	2227409	2229148	+	CDS	---	---	Remaining_genes	1302	1772	1682	1739	1001	1150	1373	1394	317	282	332	301	226	253	173	246	945.863	1444.06	1172.47	1298.17	653.772	791.872	890.69	962.177	427.739	362.85	470.488	435.939	337.226	314.276	300.082	349.634	795.127
CRH04_RS11375	WP_009930965.1	antibiotic biosynthesis monooxygenase	NZ_CP023861.1	2302516	2303016	+	501	similar to AA sequence:RefSeq:NP_465737.1	WP_009930965.1	2302516	2303016	+	CDS	---	---	Remaining_genes	16783	15122	21757	19268	24580	23553	28144	25060	2505	3061	2634	2743	2676	3803	2313	3719	12192.3	12323.4	15166.1	14383.6	16053.7	16218.2	18257.5	17297.1	3380.08	3938.59	3732.73	3972.7	3993	4724.08	4012.08	5285.73	7958.59
CRH04_RS00940	WP_003718261.1	Veg family protein	NZ_CP023861.1	193591	193845	+	255	similar to AA sequence:RefSeq:NP_463720.1	WP_003718261.1	193591	193845	+	CDS	---	---	Remaining_genes	3055	2378	3517	3563	4692	4466	4742	5172	3647	4148	3144	4022	4044	3984	3720	4295	2219.36	1937.9	2451.59	2659.79	3064.43	3075.22	3076.22	3569.85	4921.02	5337.24	4455.46	5825.08	6034.26	4948.92	6452.63	6104.39	3603.88
CRH04_RS05075	WP_003722859.1	DUF4064 domain-containing protein	NZ_CP023861.1	1024763	1025128	-	366	similar to AA sequence:RefSeq:NP_464519.1	WP_003722859.1	1024763	1025128	-	CDS	---	---	Remaining_genes	63691	73630	72321	64045	74128	70635	87154	68067	5247	5231	6144	5192	7708	10453	8315	12303	46269.6	60003.3	50412.6	47809.8	48414.4	48638.2	56538.3	46981.7	7079.96	6730.73	8706.86	7519.59	11501.5	12984.7	14423	17486	30020.9
CRH04_RS08745	WP_010989788.1	GNAT family N-acetyltransferase	NZ_CP023861.1	1763210	1763749	-	540	similar to AA sequence:RefSeq:NP_465223.1	WP_010989788.1	1763210	1763749	-	CDS	---	---	Remaining_genes	584	461	729	548	748	578	843	622	209	216	181	232	257	354	274	355	424.258	375.683	508.162	409.084	488.533	398.002	546.869	429.321	282.011	277.927	256.501	336.006	383.483	439.738	475.275	504.554	339.97
CRH04_RS03640	fliE	flagellar hook-basal body complex protein FliE	NZ_CP023861.1	743417	743710	+	294	similar to AA sequence:RefSeq:NP_464239.1	WP_003721833.1	743417	743710	+	CDS	---	---	Remaining_genes	63	41	77	40	50	44	61	46	31	30	31	41	30	35	11	13	45.7676	33.4121	53.6742	29.8602	32.656	30.2977	39.5718	31.7504	41.8294	38.601	43.9311	59.3804	44.7645	43.4769	19.0804	18.4766	39.9025
CRH04_RS04525	WP_003721457.1	STAS domain-containing protein	NZ_CP023861.1	927951	928304	+	354	similar to AA sequence:RefSeq:WP_014096810.1	WP_003721457.1	927951	928304	+	CDS	---	---	Remaining_genes	3678	2992	3881	3567	4056	3675	4258	3643	2827	2760	2486	2534	2952	3518	2975	3541	2671.95	2438.27	2705.32	2662.78	2649.05	2530.55	2762.24	2514.5	3814.57	3551.3	3522.99	3670	4404.83	4370.05	5160.37	5032.75	3119.02
CRH04_RS02940	WP_003721367.1	NCS2 family permease	NZ_CP023861.1	609631	610923	-	1293	similar to AA sequence:RefSeq:NP_464101.1	WP_003721367.1	609631	610923	-	CDS	---	---	Remaining_genes	7213	5166	6827	4883	7654	6707	7754	6393	6028	6071	4716	3820	3789	5584	5025	5282	5240.02	4209.93	4758.88	3645.18	4998.97	4618.34	5030.16	4412.62	8133.79	7811.56	6683.19	5532.52	5653.76	6936.44	8716.26	7507.19	6348.82
CRH04_RS02500	WP_010989489.1	nitroreductase family protein	NZ_CP023861.1	520960	521532	+	573	similar to AA sequence:RefSeq:NP_464013.1	WP_010989489.1	520960	521532	+	CDS	---	---	Remaining_genes	10177	10372	8878	7500	6623	6339	5880	5771	2279	2703	2409	2026	2261	2752	1678	2004	7393.28	8452.45	6188.56	5598.78	4325.61	4364.94	3814.46	3983.3	3075.13	3477.95	3413.87	2934.26	3373.75	3418.53	2910.62	2848.24	5599.7
CRH04_RS11905	WP_010989961.1	siphovirus Gp157 family protein	NZ_CP023861.1	2394318	2394791	-	474	similar to AA sequence:RefSeq:NP_465843.1	WP_010989961.1	2394318	2394791	-	CDS	---	---	Remaining_genes	21	13	24	18	27	24	27	25	6	3	3	0	3	7	4	19	15.2559	10.5941	16.7296	13.4371	17.6342	16.526	17.5154	17.2557	8.09601	3.8601	4.2514	0	4.47645	8.69539	6.93832	27.0043	9.45151
CRH04_RS04290	WP_009925584.1	RidA family protein	NZ_CP023861.1	882327	882701	+	375	similar to AA sequence:RefSeq:NP_464370.1	WP_009925584.1	882327	882701	+	CDS	---	---	Remaining_genes	442	406	378	316	612	649	605	469	353	301	283	302	299	383	238	323	321.099	330.861	263.491	235.895	399.709	446.891	392.474	323.717	476.315	387.297	401.048	437.388	446.153	475.762	412.83	459.073	378.893
CRH04_RS05785	WP_010989688.1	immunity 26/phosphotriesterase HocA family protein	NZ_CP023861.1	1168389	1169537	+	1149	similar to AA sequence:RefSeq:NP_464660.1	WP_010989688.1	1168389	1169537	+	CDS	---	---	Remaining_genes	1032	895	1240	1208	1328	1183	1273	1328	779	904	744	711	825	1002	802	1004	749.716	729.362	864.364	901.777	867.342	814.596	825.818	916.622	1051.13	1163.18	1054.35	1029.74	1231.02	1244.68	1391.13	1426.96	923.347
CRH04_RS04040	WP_003726296.1	DUF554 domain-containing protein	NZ_CP023861.1	821072	821770	-	699	similar to AA sequence:RefSeq:NP_464320.1	WP_003726296.1	821072	821770	-	CDS	---	---	Remaining_genes	656	515	719	557	672	698	744	601	348	307	320	251	309	429	390	441	476.564	419.689	501.191	415.803	438.896	480.632	482.646	414.827	469.568	395.017	453.482	363.524	461.075	532.903	676.486	626.784	440.21
CRH04_RS05020	WP_003732436.1	glutathione peroxidase	NZ_CP023861.1	1014539	1015015	+	477	similar to AA sequence:RefSeq:NP_464508.1	WP_003732436.1	1014539	1015015	+	CDS	---	---	Remaining_genes	1924	1699	2288	2086	2528	2494	2751	2496	851	1008	854	944	835	1048	839	936	1397.73	1384.57	1594.89	1557.21	1651.08	1717.33	1784.62	1722.81	1148.28	1296.99	1210.23	1367.2	1245.95	1301.82	1455.31	1330.32	1306.89
CRH04_RS13970	WP_010990044.1	MurR/RpiR family transcriptional regulator	NZ_CP023861.1	2773710	2774558	+	849	similar to AA sequence:RefSeq:NP_466220.1	WP_010990044.1	2773710	2774558	+	CDS	---	---	Remaining_genes	4851	4291	5001	4706	5129	5010	5309	5460	1744	1371	1435	1582	1300	1536	580	1106	3524.1	3496.86	3486.03	3513.05	3349.85	3449.81	3444.04	3768.64	2353.24	1764.07	2033.58	2291.22	1939.8	1908.02	1006.06	1571.93	2784.57
CRH04_RS11425	WP_003723354.1	YlbF/YmcA family competence regulator	NZ_CP023861.1	2312840	2313190	-	351	similar to AA sequence:RefSeq:NP_465747.1	WP_003723354.1	2312840	2313190	-	CDS	---	---	Remaining_genes	4584	4155	4546	4539	7373	6809	5689	6270	2484	3599	2801	2667	2850	3603	2586	2889	3330.14	3386.03	3168.87	3388.38	4815.45	4688.57	3690.56	4327.72	3351.75	4630.84	3969.39	3862.63	4252.63	4475.64	4485.62	4106.07	3674.69
CRH04_RS08820	mreBH	rod-share determining protein MreBH	NZ_CP023861.1	1774989	1775978	+	990	similar to AA sequence:RefSeq:NP_465238.1	WP_010989790.1	1774989	1775978	+	CDS	---	---	Remaining_genes	13865	11545	13993	13020	18205	17069	18049	16963	3595	3496	3491	3216	3807	4635	2411	3969	10072.5	9408.36	9754.06	9719.48	11890	11753.5	11708.7	11708.3	4850.86	4498.31	4947.21	4657.74	5680.62	5757.59	4182.07	5641.05	7207.51
CRH04_RS03200	WP_003722821.1	SGNH/GDSL hydrolase family protein	NZ_CP023861.1	661472	662170	-	699	similar to AA sequence:RefSeq:NP_464152.1	WP_003722821.1	661472	662170	-	CDS	---	---	Remaining_genes	4632	4850	4879	4821	5307	5004	5456	5571	5488	5901	4728	5327	4865	5055	2991	3291	3365.01	3952.41	3400.99	3598.9	3466.1	3445.68	3539.4	3845.26	7405.15	7592.82	6700.2	7715.11	7259.31	6279.31	5188.13	4677.43	5578.85
CRH04_RS11165	WP_010989913.1	OFA family MFS transporter	NZ_CP023861.1	2252002	2253222	-	1221	similar to AA sequence:RefSeq:NP_465695.1	WP_010989913.1	2252002	2253222	-	CDS	---	---	Remaining_genes	23	21	31	24	29	35	35	58	5	19	13	10	11	16	12	14	16.7088	17.1135	21.6091	17.9161	18.9405	24.1005	22.7051	40.0332	6.74667	24.4473	18.4227	14.483	16.4137	19.8752	20.8149	19.8979	16.2541
CRH04_RS13665	eetA	flavin-based extracellular electron transfer system protein EetA	NZ_CP023861.1	2712928	2713359	+	432	similar to AA sequence:RefSeq:NP_466162.1	WP_003733042.1	2712928	2713359	+	CDS	---	---	Remaining_genes	4597	4319	4790	4600	5138	4936	4939	5225	1777	1830	1530	1567	1411	1735	1104	1168	3339.58	3519.68	3338.95	3433.92	3355.73	3398.85	3204.02	3606.44	2397.77	2354.66	2168.21	2269.49	2105.42	2155.21	1914.97	1660.05	2902.92
CRH04_RS13545	rpsE	30S ribosomal protein S5	NZ_CP023861.1	2697463	2697963	-	501	similar to AA sequence:RefSeq:NP_466138.1	WP_003723681.1	2697463	2697963	-	CDS	---	---	Remaining_genes	52215	47987	53350	49038	50554	47066	49217	42376	16756	15958	14011	12842	9469	12305	11815	11816	37932.6	39106	37188.5	36607.1	33017.8	32408.9	31927.9	29249.1	22609.4	20533.2	19855.4	18599.1	14129.2	15285.3	20494	16793.8	30045.3
CRH04_RS07305	dapG	aspartate kinase	NZ_CP023861.1	1468222	1469430	-	1209	similar to AA sequence:RefSeq:NP_464961.1	WP_010990123.1	1468222	1469430	-	CDS	---	---	Remaining_genes	22437	18204	22818	21273	23438	21780	23051	22041	13566	13626	12797	12034	12601	14322	9831	11864	16299.8	14835	15905.7	15880.4	15307.8	14997.4	14953.6	15213.3	18305.1	17532.6	18135	17428.9	18802.6	17790.8	17052.6	16862	16743.1
CRH04_RS01805	WP_003723199.1	dihydroxyacetone kinase subunit DhaK	NZ_CP023861.1	376516	377508	-	993	similar to AA sequence:RefSeq:NP_463878.1	WP_003723199.1	376516	377508	-	CDS	---	---	Remaining_genes	91	156	152	137	116	115	171	111	49	31	65	57	20	45	33	40	66.1087	127.129	105.954	102.271	75.7618	79.1872	110.931	76.6152	66.1174	39.8877	92.1136	82.5533	29.843	55.8989	57.2411	56.8511	74.8107
CRH04_RS09650	WP_003723429.1	ABC-F family ATP-binding cassette domain-containing protein	NZ_CP023861.1	1948871	1950760	-	1890	similar to AA sequence:RefSeq:NP_465400.1	WP_003723429.1	1948871	1950760	-	CDS	---	---	Remaining_genes	10746	8481	10695	9486	12835	11768	11434	10433	6587	6302	6220	5922	4875	6179	4184	5108	7806.64	6911.42	7455.14	7081.34	8382.78	8103.26	7417.44	7201.14	8888.06	8108.79	8814.56	8576.85	7274.23	7675.54	7257.48	7259.89	7928.73
CRH04_RS14180	WP_010990056.1	TfoX/Sxy family DNA transformation protein	NZ_CP023861.1	2816082	2816369	-	288	similar to AA sequence:RefSeq:NP_466262.1	WP_010990056.1	2816082	2816369	-	CDS	---	---	Remaining_genes	515	487	608	618	572	614	673	541	128	154	165	157	171	208	78	168	374.132	396.871	423.817	461.339	373.584	422.791	436.587	373.413	172.715	198.152	233.827	227.384	255.158	258.377	135.297	238.775	285.467
CRH04_RS11685	acrIIA1	anti-CRISPR protein AcrIIA1	NZ_CP023861.1	2362659	2363105	+	447	similar to AA sequence:RefSeq:NP_465799.1	WP_010989942.1	2362659	2363105	+	CDS	---	---	Remaining_genes	1123	1055	1366	1217	1344	1309	1410	1346	269	291	268	291	285	345	244	397	815.825	859.751	952.194	908.495	877.792	901.357	914.692	929.046	362.971	374.43	379.791	421.456	425.263	428.558	423.237	564.247	603.244
CRH04_RS00175	WP_003721658.1	SIS domain-containing protein	NZ_CP023861.1	39385	40467	+	1083	similar to AA sequence:RefSeq:NP_463568.1	WP_003721658.1	39385	40467	+	CDS	---	---	Remaining_genes	65	68	56	43	57	62	57	47	14	14	15	32	19	25	11	13	47.2205	55.4152	39.0358	32.0997	37.2278	42.6922	36.9769	32.4407	18.8907	18.0138	21.257	46.3457	28.3509	31.055	19.0804	18.4766	34.8851
CRH04_RS09555	deoD	purine-nucleoside phosphorylase	NZ_CP023861.1	1932325	1933023	-	699	similar to AA sequence:RefSeq:NP_465381.1	WP_003723411.1	1932325	1933023	-	CDS	---	---	Remaining_genes	8563	7441	9205	9000	9578	9286	9761	9509	6315	6490	5751	5899	5978	6801	4620	5154	6220.76	6063.89	6416.51	6718.54	6255.57	6394.2	6332.13	6563.37	8521.05	8350.69	8149.93	8543.54	8920.08	8448.19	8013.75	7325.27	7289.1
CRH04_RS06575	oatA	peptidoglycan O-acetyltransferase OatA	NZ_CP023861.1	1317598	1319463	-	1866	similar to AA sequence:RefSeq:NP_464816.1	WP_009932001.1	1317598	1319463	-	CDS	---	---	Remaining_genes	40231	31121	39262	35475	43302	39633	41603	40698	18966	20043	19684	18901	19123	20511	13329	17729	29226.6	25361.4	27368.3	26482.2	28281.4	27290.7	26988.6	28090.9	25591.5	25789.4	27894.8	27374.4	28534.4	25478.7	23120.2	25197.8	26492.2
CRH04_RS10660	tsaB	tRNA (adenosine(37)-N6)-threonylcarbamoyltransferase complex dimerization subunit type 1 TsaB	NZ_CP023861.1	2156694	2157383	-	690	similar to AA sequence:RefSeq:NP_465601.1	WP_003722334.1	2156694	2157383	-	CDS	---	---	Remaining_genes	1181	1021	1180	1130	1301	1154	1237	1128	770	697	787	746	741	868	782	957	857.96	832.043	822.54	843.549	849.708	794.627	802.464	778.576	1038.99	896.831	1115.28	1080.43	1105.68	1078.23	1356.44	1360.16	906.455
CRH04_RS04060	WP_003724157.1	MarR family winged helix-turn-helix transcriptional regulator	NZ_CP023861.1	824422	824880	+	459	similar to AA sequence:RefSeq:NP_464324.1	WP_003724157.1	824422	824880	+	CDS	---	---	Remaining_genes	796	786	821	864	862	759	962	768	466	454	416	446	430	560	457	513	578.27	640.535	572.292	644.979	562.989	522.636	624.066	530.094	628.79	584.162	589.527	645.943	641.625	695.631	792.703	729.116	607.939
CRH04_RS07335	WP_003732337.1	AzlC family ABC transporter permease	NZ_CP023861.1	1475942	1476646	+	705	similar to AA sequence:RefSeq:NP_464967.1	WP_003732337.1	1475942	1476646	+	CDS	---	---	Remaining_genes	3537	2651	3749	3191	3260	3132	3470	3234	1358	1518	1459	1415	1763	1903	1156	1386	2569.52	2160.38	2613.31	2382.09	2129.17	2156.65	2251.05	2232.19	1832.4	1953.21	2067.6	2049.35	2630.66	2363.9	2005.17	1969.89	2128.88
CRH04_RS10005	WP_003723593.1	acyl-CoA thioesterase	NZ_CP023861.1	2020738	2021253	-	516	similar to AA sequence:RefSeq:NP_465470.1	WP_003723593.1	2020738	2021253	-	CDS	---	---	Remaining_genes	984	977	1343	1212	1359	1331	1370	1142	455	441	427	408	365	473	403	572	714.846	796.186	936.162	904.763	887.589	916.506	888.743	788.239	613.947	567.435	605.115	590.908	544.635	587.56	699.035	812.971	673.104
CRH04_RS01925	WP_003723222.1	GntR family transcriptional regulator	NZ_CP023861.1	397342	398052	-	711	similar to AA sequence:RefSeq:NP_463901.1	WP_003723222.1	397342	398052	-	CDS	---	---	Remaining_genes	144	151	128	138	124	105	123	103	102	114	113	86	79	88	91	106	104.612	123.054	89.2246	103.018	80.9868	72.3014	79.7923	71.0934	137.632	146.684	160.136	124.554	117.88	109.313	157.847	150.655	127.995
CRH04_RS13145	prfA	peptide chain release factor 1	NZ_CP023861.1	2619415	2620488	-	1074	similar to AA sequence:RefSeq:NP_466066.1	WP_009932325.1	2619415	2620488	-	CDS	---	---	Remaining_genes	3582	2860	3648	3267	3667	3785	4081	3728	3000	3015	2715	2587	3225	3667	2357	2651	2602.21	2330.7	2542.9	2438.83	2394.99	2606.29	2647.42	2573.17	4048	3879.4	3847.51	3746.76	4812.19	4555.14	4088.4	3767.81	3215.08
CRH04_RS02285	WP_010989468.1	YhgE/Pip domain-containing protein	NZ_CP023861.1	473935	476712	+	2778	similar to AA sequence:RefSeq:NP_463973.1	WP_010989468.1	473935	476712	+	CDS	---	---	Remaining_genes	2507	2456	2215	2057	2536	2504	2763	2488	1549	1468	1503	1384	1143	1449	1130	1403	1821.26	2001.47	1544	1535.56	1656.31	1724.22	1792.41	1717.29	2090.12	1888.88	2129.95	2004.45	1705.53	1799.95	1960.07	1994.05	1950.43
CRH04_RS10540	rsmD	16S rRNA (guanine(966)-N(2))-methyltransferase RsmD	NZ_CP023861.1	2136239	2136793	-	555	similar to AA sequence:RefSeq:NP_465577.1	WP_009933092.1	2136239	2136793	-	CDS	---	---	Remaining_genes	1021	596	798	870	1050	916	833	817	576	511	496	485	482	587	379	518	741.725	485.698	556.26	649.458	685.775	630.743	540.382	563.916	777.217	657.504	702.897	702.427	719.217	729.17	657.405	736.222	665.536
CRH04_RS13920	mgtA	magnesium-translocating P-type ATPase	NZ_CP023861.1	2763081	2765648	-	2568	similar to AA sequence:RefSeq:NP_466211.1	WP_010990042.1	2763081	2765648	-	CDS	---	---	Remaining_genes	995	1359	1483	1617	1455	1485	1594	1193	543	471	536	473	319	448	571	400	722.837	1107.49	1033.75	1207.1	950.288	1022.55	1034.06	823.441	732.688	606.036	759.583	685.048	475.996	556.505	990.444	568.511	792.263
CRH04_RS04920	yjbH	protease adaptor protein YjbH	NZ_CP023861.1	996741	997556	-	816	similar to AA sequence:RefSeq:NP_464489.1	WP_003722785.1	996741	997556	-	CDS	---	---	Remaining_genes	14779	14680	15972	14542	16172	15905	16893	17621	7114	7428	6840	6741	8870	9415	5230	7344	10736.5	11963.2	11133.6	10855.7	10562.2	10951.9	10958.8	12162.5	9599.16	9557.62	9693.18	9763.01	13235.4	11695.3	9071.85	10437.9	10464.1
CRH04_RS00255	WP_003721674.1	LytTR family DNA-binding domain-containing protein	NZ_CP023861.1	53943	54668	+	726	similar to AA sequence:RefSeq:NP_463584.1	WP_003721674.1	53943	54668	+	CDS	---	---	Remaining_genes	301	216	467	393	398	391	418	438	208	219	228	202	209	257	231	229	218.667	176.025	325.53	293.376	259.941	269.237	271.164	302.32	280.662	281.788	323.106	292.557	311.859	319.245	400.688	325.473	239.285
CRH04_RS02300	WP_010989470.1	glutamate decarboxylase	NZ_CP023861.1	479764	481149	+	1386	similar to AA sequence:RefSeq:NP_463976.1	WP_010989470.1	479764	481149	+	CDS	---	---	Remaining_genes	161	172	170	165	205	166	200	193	59	78	65	94	82	130	55	64	116.962	140.168	118.501	123.173	133.889	114.305	129.744	133.214	79.6107	100.363	92.1136	136.141	122.356	161.486	95.4018	90.9618	109.276
CRH04_RS03055	WP_003723402.1	HdeD family acid-resistance protein	NZ_CP023861.1	638164	638688	+	525	similar to AA sequence:RefSeq:NP_464124.1	WP_003723402.1	638164	638688	+	CDS	---	---	Remaining_genes	111382	109936	108975	92467	133427	123657	129313	123264	14786	13444	15536	13449	16265	19582	7680	17065	80915.6	89590.1	75962.9	69027	87143.7	85148.3	83887.6	85080.2	19951.3	17298.4	22016.6	19478.2	24269.8	24324.7	13321.6	24254.1	51938.8
CRH04_RS08160	murC	UDP-N-acetylmuramate--L-alanine ligase	NZ_CP023861.1	1648512	1649852	-	1341	similar to AA sequence:RefSeq:NP_465130.1	WP_010989758.1	1648512	1649852	-	CDS	---	---	Remaining_genes	81974	71290	99168	96053	103894	100518	104550	109254	25129	27149	25091	26794	28975	35138	18068	27760	59551.6	58096.3	69126.8	71703.9	67855.1	69215.1	67823.4	75410.1	33907.4	34932.7	35557.3	38805.8	43235.1	43648.4	31340.4	39454.7	46622
CRH04_RS07505	hemW	radical SAM family heme chaperone HemW	NZ_CP023861.1	1508989	1510143	-	1155	similar to AA sequence:RefSeq:NP_465001.1	WP_003732347.1	1508989	1510143	-	CDS	---	---	Remaining_genes	3837	2795	3832	3407	4149	3670	3876	3612	2379	2401	2002	1990	2112	2591	1775	1962	2787.46	2277.73	2671.16	2543.34	2709.79	2527.11	2514.43	2493.1	3210.07	3089.37	2837.1	2882.12	3151.42	3218.54	3078.88	2788.55	2841.16
CRH04_RS11420	WP_009930566.1	exonuclease SbcCD subunit D	NZ_CP023861.1	2311462	2312694	-	1233	similar to AA sequence:RefSeq:NP_465746.1	WP_009930566.1	2311462	2312694	-	CDS	---	---	Remaining_genes	1467	1206	1516	1560	1871	1821	2030	1879	1204	1757	1153	1298	1459	1626	876	1044	1065.73	982.805	1056.75	1164.55	1221.99	1253.91	1316.9	1296.94	1624.6	2260.73	1633.95	1879.9	2177.05	2019.81	1519.49	1483.81	1483.47
CRH04_RS03445	WP_003721793.1	hypothetical protein	NZ_CP023861.1	709603	709809	-	207	similar to AA sequence:RefSeq:NP_464200.1	WP_003721793.1	709603	709809	-	CDS	---	---	Remaining_genes	1484	1286	1306	1258	1612	1498	1489	1581	175	154	174	171	184	201	97	166	1078.08	1048	910.37	939.102	1052.83	1031.5	965.941	1091.25	236.133	198.152	246.581	247.66	274.556	249.682	168.254	235.932	640.091
CRH04_RS01910	WP_009914285.1	NUDIX domain-containing protein	NZ_CP023861.1	395601	396107	+	507	similar to AA sequence:RefSeq:NP_463898.1	WP_009914285.1	395601	396107	+	CDS	---	---	Remaining_genes	768	725	754	587	751	790	867	795	394	414	342	346	403	407	241	273	557.928	590.824	525.589	438.198	490.492	543.982	562.438	548.731	531.638	532.694	484.659	501.113	601.337	505.575	418.033	388.009	553.271
CRH04_RS02695	WP_003721318.1	SulP family inorganic anion transporter	NZ_CP023861.1	558528	560186	-	1659	similar to AA sequence:RefSeq:NP_464052.1	WP_003721318.1	558528	560186	-	CDS	---	---	Remaining_genes	84133	74865	87654	84683	88153	81349	84768	82783	9567	8460	10447	9109	13415	15683	8379	12107	61120	61009.7	61100.7	63216.2	57574.4	56015.7	54990.5	57139.1	12909.1	10885.5	14804.8	13192.6	20017.2	19481.4	14534	17207.4	36481.1
CRH04_RS03375	WP_010989540.1	Rgg/GadR/MutR family transcriptional regulator	NZ_CP023861.1	699412	700305	-	894	similar to AA sequence:RefSeq:NP_464186.1	WP_010989540.1	699412	700305	-	CDS	---	---	Remaining_genes	96	84	102	86	108	78	113	104	111	96	65	103	59	80	83	60	69.741	68.4541	71.1009	64.1993	70.5369	53.7096	73.3051	71.7836	149.776	123.523	92.1136	149.175	88.0369	99.3759	143.97	85.2767	102.874
CRH04_RS13330	WP_003733262.1	hypothetical protein	NZ_CP023861.1	2660178	2660336	-	159	similar to AA sequence:RefSeq:YP_008475643.1	WP_003733262.1	2660178	2660336	-	CDS	---	---	Remaining_genes	12	24	14	11	9	5	12	13	6	3	7	4	3	6	2	9	8.71763	19.5583	9.75894	8.21154	5.87807	3.44292	7.78461	8.97295	8.09601	3.8601	9.91992	5.79321	4.47645	7.45319	3.46916	12.7915	10.058
CRH04_RS12390	WP_014930281.1	hypothetical protein	NZ_CP023861.1	2468545	2468685	-	141	similar to AA sequence:RefSeq:WP_014930281.1	WP_014930281.1	2468545	2468685	-	CDS	---	---	Remaining_genes	10	2	7	8	5	1	1	3	1	1	3	2	2	3	0	1	7.26469	1.62986	4.87947	5.97203	3.2656	0.688585	0.648718	2.07068	1.34933	1.2867	4.2514	2.89661	2.9843	3.7266	0	1.42128	2.88265
CRH04_RS11950	WP_003733687.1	hypothetical protein	NZ_CP023861.1	2398097	2398288	-	192	similar to AA sequence:RefSeq:WP_003735007.1	WP_003733687.1	2398097	2398288	-	CDS	---	---	Remaining_genes	7	9	8	8	10	5	4	12	2	1	0	2	0	1	0	7	5.08528	7.33437	5.57654	5.97203	6.53119	3.44292	2.59487	8.28273	2.69867	1.2867	0	2.89661	0	1.2422	0	9.94895	4.10126
CRH04_RS02060	WP_009932304.1	PTS sugar transporter subunit IIA	NZ_CP023861.1	419543	419998	+	456	similar to AA sequence:RefSeq:NP_463928.1	WP_009932304.1	419543	419998	+	CDS	---	---	Remaining_genes	104	101	111	85	142	159	228	188	198	190	168	246	210	199	153	205	75.5528	82.3079	77.3745	63.4528	92.7429	109.485	147.908	129.763	267.168	244.473	238.078	356.283	313.352	247.197	265.391	291.362	167.376
CRH04_RS14135	WP_003722091.1	RpiR family transcriptional regulator	NZ_CP023861.1	2804069	2804434	-	366	similar to AA sequence:RefSeq:NP_466253.1	WP_003722091.1	2804069	2804434	-	CDS	---	---	Remaining_genes	244	183	236	240	272	258	286	199	229	266	216	184	260	282	206	211	177.258	149.132	164.508	179.161	177.648	177.655	185.533	137.355	308.998	342.263	306.101	266.488	387.959	350.3	357.323	299.89	244.413
CRH04_RS06380	WP_003723551.1	YitT family protein	NZ_CP023861.1	1275847	1276692	-	846	similar to AA sequence:RefSeq:NP_464777.1	WP_003723551.1	1275847	1276692	-	CDS	---	---	Remaining_genes	574	513	596	594	531	483	526	558	280	270	234	239	248	266	232	273	416.993	418.059	415.452	443.423	346.806	332.586	341.226	385.147	377.814	347.409	331.609	346.145	370.053	330.425	402.422	388.009	390.069
CRH04_RS04050	rarD	EamA family transporter RarD	NZ_CP023861.1	822613	823530	-	918	similar to AA sequence:RefSeq:NP_464322.1	WP_003734267.1	822613	823530	-	CDS	---	---	Remaining_genes	2432	1876	2118	1932	2290	1885	1734	1742	577	536	527	446	533	609	445	529	1766.77	1528.81	1476.39	1442.25	1495.64	1297.98	1124.88	1202.38	778.566	689.672	746.829	645.943	795.316	756.499	771.888	751.856	1190.95
CRH04_RS07205	WP_003721921.1	VanZ family protein	NZ_CP023861.1	1446384	1446980	-	597	similar to AA sequence:RefSeq:NP_464941.1	WP_003721921.1	1446384	1446980	-	CDS	---	---	Remaining_genes	1212	978	1056	939	1080	960	928	888	462	452	462	421	325	373	363	504	880.481	797.001	736.103	700.967	705.369	661.041	602.01	612.922	623.392	581.589	654.715	609.736	484.949	463.34	629.652	716.324	720.616
CRH04_RS14090	WP_010990050.1	helix-turn-helix domain-containing protein	NZ_CP023861.1	2797834	2798565	+	732	similar to AA sequence:RefSeq:NP_466244.1	WP_010990050.1	2797834	2798565	+	CDS	---	---	Remaining_genes	668	692	736	648	1107	1097	1250	1155	579	648	536	535	351	472	441	488	485.281	563.931	513.042	483.735	723.003	755.377	810.897	797.212	781.265	833.782	759.583	774.842	523.745	586.318	764.949	693.584	666.065
CRH04_RS07085	WP_010990111.1	insulinase family protein	NZ_CP023861.1	1418802	1420091	+	1290	similar to AA sequence:RefSeq:NP_464917.1	WP_010990111.1	1418802	1420091	+	CDS	---	---	Remaining_genes	6877	4717	6756	6217	8288	7462	7599	7002	3019	3129	2919	2865	2684	3211	2132	2623	4995.93	3844.02	4709.39	4641.02	5413.05	5138.22	4929.61	4832.97	4073.64	4026.09	4136.61	4149.39	4004.93	3988.7	3698.12	3728.01	4234.92
CRH04_RS13230	rpoE	DNA-directed RNA polymerase subunit delta	NZ_CP023861.1	2639930	2640463	-	534	similar to AA sequence:RefSeq:NP_466083.1	WP_003723608.1	2639930	2640463	-	CDS	---	---	Remaining_genes	5573	4876	5812	5350	6574	6296	5772	5710	2853	3144	2757	2597	2537	3095	2281	2763	4048.61	3973.6	4051.36	3993.8	4293.6	4335.33	3744.4	3941.2	3849.65	4045.39	3907.03	3761.24	3785.59	3844.6	3956.57	3926.99	3979.31
CRH04_RS08815	WP_009930645.1	MFS transporter	NZ_CP023861.1	1773512	1774768	+	1257	similar to AA sequence:RefSeq:NP_465237.1	WP_009930645.1	1773512	1774768	+	CDS	---	---	Remaining_genes	5407	5369	4940	4657	5326	4846	5303	4952	1835	2076	1662	1638	3168	2957	1782	2361	3928.02	4375.36	3443.51	3476.47	3478.51	3336.88	3440.15	3418	2476.03	2671.19	2355.27	2372.32	4727.13	3673.18	3091.02	3355.64	3362.65
CRH04_RS04770	queG	tRNA epoxyqueuosine(34) reductase QueG	NZ_CP023861.1	971036	972172	+	1137	similar to AA sequence:RefSeq:NP_464459.1	WP_010989619.1	971036	972172	+	CDS	---	---	Remaining_genes	2631	1875	2833	2414	3174	2926	3376	2964	1915	1995	1806	1750	1978	2590	2076	2297	1911.34	1527.99	1974.79	1802.06	2073	2014.8	2190.07	2045.83	2583.98	2566.97	2559.34	2534.53	2951.47	3217.29	3600.99	3264.68	2147.57
CRH04_RS11670	WP_003727805.1	hypothetical protein	NZ_CP023861.1	2361580	2361786	+	207	similar to AA sequence:RefSeq:NP_465796.1	WP_003727805.1	2361580	2361786	+	CDS	---	---	Remaining_genes	66	36	61	65	90	109	80	70	56	65	68	52	60	50	47	42	47.947	29.3375	42.5211	48.5228	58.7807	75.0557	51.8974	48.3159	75.5627	83.6356	96.365	75.3118	89.529	62.1099	81.5252	59.6937	59.1207
CRH04_RS12730	WP_003732488.1	dipeptidase	NZ_CP023861.1	2535342	2536265	-	924	similar to AA sequence:RefSeq:NP_465985.1	WP_003732488.1	2535342	2536265	-	CDS	---	---	Remaining_genes	19698	22327	18446	18036	23437	22910	22930	21096	3967	3888	4078	4144	3969	5024	2775	4110	14310	18194.9	12858.1	13463.9	15307.2	15775.5	14875.1	14561	5352.81	5002.69	5779.06	6001.77	5922.35	6240.8	4813.46	5841.45	10715.1
CRH04_RS12920	WP_003722632.1	phosphate ABC transporter substrate-binding protein PstS family protein	NZ_CP023861.1	2573897	2574802	-	906	similar to AA sequence:RefSeq:NP_466022.1	WP_003722632.1	2573897	2574802	-	CDS	---	---	Remaining_genes	252	678	238	257	710	525	578	452	78	73	79	56	196	249	115	167	183.07	552.522	165.902	191.852	463.715	361.507	374.959	311.983	105.248	93.9292	111.953	81.105	292.462	309.307	199.477	237.353	233.692
CRH04_RS05135	WP_003722870.1	aminotransferase class I/II-fold pyridoxal phosphate-dependent enzyme	NZ_CP023861.1	1036973	1038115	-	1143	similar to AA sequence:RefSeq:NP_464531.1	WP_003722870.1	1036973	1038115	-	CDS	---	---	Remaining_genes	2669	2219	2575	2359	3315	3153	3629	3245	1825	1733	1481	1411	2252	2566	2058	2506	1938.95	1808.33	1794.95	1761	2165.09	2171.11	2354.2	2239.79	2462.53	2229.85	2098.77	2043.56	3360.32	3187.48	3569.76	3561.72	2109.92
CRH04_RS06210	WP_003721618.1	helix-turn-helix transcriptional regulator	NZ_CP023861.1	1240357	1240677	+	321	similar to AA sequence:RefSeq:NP_464745.1	WP_003721618.1	1240357	1240677	+	CDS	---	---	Remaining_genes	1291	1338	1610	1417	2103	2056	2589	2430	1097	1591	1051	1164	2303	2327	2074	2181	937.872	1090.38	1122.28	1057.8	1373.51	1415.73	1679.53	1677.25	1480.22	2047.14	1489.41	1685.83	3436.42	2890.6	3597.52	3099.81	1388.9
CRH04_RS02710	WP_003721321.1	membrane protein	NZ_CP023861.1	562788	564260	+	1473	similar to AA sequence:RefSeq:NP_464055.1	WP_003721321.1	562788	564260	+	CDS	---	---	Remaining_genes	2359	2097	2455	2299	2101	1892	1822	1609	686	624	602	491	347	453	351	355	1713.74	1708.91	1711.3	1716.21	1372.2	1302.8	1181.96	1110.58	925.643	802.902	853.113	711.117	517.776	562.716	608.837	504.554	1287.8
CRH04_RS01915	WP_003733006.1	YebC/PmpR family DNA-binding transcriptional regulator	NZ_CP023861.1	396207	396923	+	717	similar to AA sequence:RefSeq:NP_463899.1	WP_003733006.1	396207	396923	+	CDS	---	---	Remaining_genes	2778	2239	2779	2407	3213	3112	3525	3398	2786	2836	2374	2303	2731	3347	2482	2781	2018.13	1824.63	1937.15	1796.84	2098.47	2142.88	2286.73	2345.39	3759.25	3649.09	3364.27	3335.44	4075.06	4157.64	4305.22	3952.57	2812.77
CRH04_RS11080	WP_003729560.1	ribonucleotide-diphosphate reductase subunit beta	NZ_CP023861.1	2235739	2236785	-	1047	similar to AA sequence:RefSeq:NP_465678.1	WP_003729560.1	2235739	2236785	-	CDS	---	---	Remaining_genes	23409	21765	23762	23340	39268	37668	38925	38027	11954	13606	13616	14350	33619	35018	21735	26128	17005.9	17736.9	16563.7	17423.4	25646.7	25937.6	25251.3	26247.3	16129.9	17506.9	19295.7	20783.2	50164.6	43499.3	37701.1	37135.2	17094.9
CRH04_RS00530	chiB	chitinase ChiB	NZ_CP023861.1	110011	112278	+	2268	similar to AA sequence:RefSeq:NP_463638.1	WP_003721731.1	110011	112278	+	CDS	---	---	Remaining_genes	5004	6174	5229	4737	3673	3756	4304	4235	4208	4121	3733	3912	1554	1822	1486	1794	3635.25	5031.37	3644.97	3536.19	2398.91	2586.32	2792.08	2923.11	5678	5302.5	5290.15	5665.76	2318.8	2263.29	2577.58	2549.77	4911.78
CRH04_RS05325	WP_003722669.1	molybdenum cofactor biosynthesis protein MoaE	NZ_CP023861.1	1073145	1073564	+	420	similar to AA sequence:RefSeq:NP_464569.1	WP_003722669.1	1073145	1073564	+	CDS	---	---	Remaining_genes	983	942	1086	1120	899	914	1005	908	437	390	400	492	287	342	194	189	714.119	767.664	757.015	836.084	587.154	629.366	651.961	626.726	589.659	501.814	566.853	712.565	428.247	424.832	336.508	268.622	643.314
CRH04_RS12970	prfB	peptide chain release factor 2	NZ_CP023861.1;NZ_CP023861.1	2586114;2587141	2587139;2587212	-;-	1098	similar to AA sequence:RefSeq:WP_010959056.1	WP_096807630.1	2587141	2587212	-	CDS	#NAME?	programmed frameshift	Remaining_genes	2040	1941	2109	2036	2053	1910	1965	1664	997	949	912	864	704	941	669	730	1482	1581.78	1470.12	1519.88	1340.85	1315.2	1274.73	1148.54	1345.29	1221.08	1292.42	1251.33	1050.47	1168.91	1160.43	1037.53	1407.54
CRH04_RS08395	WP_010989772.1	ATP-binding cassette domain-containing protein	NZ_CP023861.1	1700524	1702290	-	1767	similar to AA sequence:RefSeq:NP_465177.1	WP_010989772.1	1700524	1702290	-	CDS	---	---	Remaining_genes	7799	8605	8894	9352	9050	7710	8100	7275	3472	3251	3453	2809	2650	2969	2130	2474	5665.73	7012.47	6199.72	6981.31	5910.73	5308.99	5254.61	5021.4	4684.89	4183.07	4893.36	4068.28	3954.2	3688.09	3694.65	3516.24	5386.54
CRH04_RS13360	WP_003723285.1	DUF1641 domain-containing protein	NZ_CP023861.1	2665190	2665663	-	474	similar to AA sequence:RefSeq:NP_466108.1	WP_003723285.1	2665190	2665663	-	CDS	---	---	Remaining_genes	192	243	245	265	138	144	210	188	70	97	97	100	54	75	43	54	139.482	198.028	170.782	197.824	90.1304	99.1562	136.231	129.763	94.4534	124.81	137.462	144.83	80.5761	93.1649	74.5869	76.749	139.193
CRH04_RS04815	fri	non-heme iron-binding ferritin Fri	NZ_CP023861.1	979058	979525	+	468	similar to AA sequence:RefSeq:NP_464468.1	WP_003719147.1	979058	979525	+	CDS	---	---	Remaining_genes	16363	15621	21561	20674	24652	25185	25631	26721	3320	3452	3896	4791	7273	8386	7131	10318	11887.2	12730	15029.5	15433.2	16100.7	17342	16627.3	18443.6	4479.79	4441.69	5521.15	6938.82	10852.4	10417.1	12369.3	14664.7	8384.68
CRH04_RS01655	thiD	bifunctional hydroxymethylpyrimidine kinase/phosphomethylpyrimidine kinase	NZ_CP023861.1	341749	342549	+	801	similar to AA sequence:RefSeq:NP_463847.1	WP_009931882.1	341749	342549	+	CDS	---	---	Remaining_genes	116	124	145	108	153	142	200	191	163	134	154	161	210	273	183	224	84.2704	101.051	101.075	80.6224	99.9272	97.779	129.744	131.833	219.941	172.418	218.238	233.177	313.352	339.12	317.428	318.366	144.42
CRH04_RS07210	WP_003732326.1	MFS transporter	NZ_CP023861.1	1447053	1448294	-	1242	similar to AA sequence:RefSeq:NP_464942.1	WP_003732326.1	1447053	1448294	-	CDS	---	---	Remaining_genes	2318	1786	2203	1940	2273	1988	1942	1892	1408	1354	1211	1149	782	1046	711	771	1683.96	1455.46	1535.64	1448.22	1484.54	1368.91	1259.81	1305.91	1899.86	1742.19	1716.15	1664.1	1166.86	1299.34	1233.29	1095.81	1695.37
CRH04_RS11055	WP_003722273.1	nucleoside triphosphate pyrophosphohydrolase family protein	NZ_CP023861.1	2233841	2234155	-	315	similar to AA sequence:RefSeq:NP_465673.1	WP_003722273.1	2233841	2234155	-	CDS	---	---	Remaining_genes	266	201	325	309	401	485	516	524	458	771	430	478	537	714	551	673	193.241	163.801	226.547	230.67	261.901	333.964	334.738	361.679	617.995	992.047	609.367	692.289	801.285	886.93	955.753	956.52	491.771
CRH04_RS14635	WP_009931998.1	hypothetical protein	NZ_CP023861.1	2915742	2916092	-	351	similar to AA sequence:RefSeq:NP_466350.1	WP_009931998.1	2915742	2916092	-	CDS	---	---	Remaining_genes	508	529	576	481	806	750	950	733	302	467	331	376	617	712	361	490	369.046	431.098	401.511	359.068	526.414	516.438	616.282	505.937	407.499	600.89	469.071	544.562	920.657	884.445	626.183	696.426	452.133
CRH04_RS08915	WP_003722208.1	sugar ABC transporter permease	NZ_CP023861.1	1796985	1797875	+	891	similar to AA sequence:RefSeq:NP_465256.1	WP_003722208.1	1796985	1797875	+	CDS	---	---	Remaining_genes	173	297	181	170	129	166	150	126	64	77	87	76	58	49	21	43	125.679	242.034	126.169	126.906	84.2524	114.305	97.3077	86.9686	86.3574	99.076	123.29	110.071	86.5447	60.8677	36.4262	61.115	138.287
CRH04_RS06205	WP_003721617.1	DUF6054 family protein	NZ_CP023861.1	1239844	1240200	-	357	similar to AA sequence:RefSeq:NP_464744.1	WP_003721617.1	1239844	1240200	-	CDS	---	---	Remaining_genes	166	194	184	139	193	165	196	185	104	90	73	62	109	132	107	162	120.594	158.096	128.26	103.764	126.052	113.616	127.149	127.692	140.331	115.803	103.451	89.7948	162.644	163.97	185.6	230.247	133.706
CRH04_RS14725	WP_003723717.1	MFS transporter	NZ_CP023861.1	2933298	2934707	+	1410	similar to AA sequence:RefSeq:NP_466367.1	WP_003723717.1	2933298	2934707	+	CDS	---	---	Remaining_genes	4834	4423	4733	4140	4784	4524	4467	4581	2781	2881	2831	2532	2297	2598	1834	2047	3511.75	3604.43	3299.22	3090.53	3124.52	3115.16	2897.82	3161.93	3752.5	3706.99	4011.9	3667.1	3427.47	3227.23	3181.22	2909.36	3643.92
CRH04_RS01870	WP_003733011.1	hypothetical protein	NZ_CP023861.1	388453	388677	-	225	similar to AA sequence:RefSeq:YP_008475627.1	WP_003733011.1	388453	388677	-	CDS	---	---	Remaining_genes	532	346	369	339	537	558	549	596	377	379	335	268	470	473	287	337	386.482	281.966	257.218	253.065	350.725	384.23	356.146	411.375	508.699	487.66	474.739	388.145	701.311	587.56	497.824	478.971	416.202
CRH04_RS13125	WP_003732521.1	serine hydroxymethyltransferase	NZ_CP023861.1	2615458	2616696	-	1239	similar to AA sequence:RefSeq:NP_466062.1	WP_003732521.1	2615458	2616696	-	CDS	---	---	Remaining_genes	17908	16375	16119	13117	23864	22955	20599	20402	11829	14453	10130	10414	10793	14291	10522	10467	13009.6	13344.5	11236	9791.89	15586	15806.5	13362.9	14082	15961.3	18596.7	14355.5	15082.6	16104.8	17752.3	18251.2	14876.5	15228
CRH04_RS05855	cobC	alpha-ribazole phosphatase	NZ_CP023861.1	1179167	1179739	+	573	similar to AA sequence:RefSeq:NP_464674.1	WP_009933053.1	1179167	1179739	+	CDS	---	---	Remaining_genes	17	10	30	25	7	13	20	18	38	39	33	27	9	16	8	12	12.35	8.1493	20.912	18.6626	4.57183	8.9516	12.9744	12.4241	51.2747	50.1814	46.7654	39.1042	13.4294	19.8752	13.8766	17.0553	30.4888
CRH04_RS02145	WP_003722966.1	helix-turn-helix transcriptional regulator	NZ_CP023861.1	439008	439208	+	201	similar to AA sequence:RefSeq:NP_463945.1	WP_003722966.1	439008	439208	+	CDS	---	---	Remaining_genes	59	27	39	58	50	41	31	43	37	57	54	47	33	40	21	30	42.8617	22.0031	27.1856	43.2972	32.656	28.232	20.1103	29.6798	49.9254	73.342	76.5251	68.0703	49.241	49.6879	36.4262	42.6383	47.033
CRH04_RS03300	ltaP	lipoteichoic acid primase LtaP	NZ_CP023861.1	685085	686902	-	1818	similar to AA sequence:RefSeq:NP_464171.1	WP_009931059.1	685085	686902	-	CDS	---	---	Remaining_genes	19363	16246	19347	16800	21125	19415	19457	18896	12826	13304	12651	12002	9699	11022	6945	9299	14066.6	13239.3	13486.2	12541.3	13797.1	13368.9	12622.1	13042.5	17306.6	17118.3	17928.1	17382.5	14472.4	13691.5	12046.6	13216.5	15432.7
CRH04_RS02985	WP_010989520.1	invasion associated endopeptidase	NZ_CP023861.1	618934	620379	-	1446	similar to AA sequence:RefSeq:NP_464110.1	WP_010989520.1	618934	620379	-	CDS	---	---	Remaining_genes	59533	53679	67896	49971	85133	85173	105363	101138	78846	75289	68316	69827	63608	78386	58733	66427	43248.9	43744.6	47328.1	37303.5	55602	58648.8	68350.9	69808.2	106390	96874.5	96812.8	101131	94912.7	97371	101877	94411.2	72564.4
CRH04_RS00960	WP_003722722.1	efflux RND transporter periplasmic adaptor subunit	NZ_CP023861.1	196784	197458	+	675	similar to AA sequence:RefSeq:NP_463724.1	WP_003722722.1	196784	197458	+	CDS	---	---	Remaining_genes	881	632	799	764	838	738	778	707	950	842	705	647	465	729	435	411	640.019	515.035	556.957	570.329	547.314	508.175	504.702	487.991	1281.87	1083.4	999.078	937.052	693.85	905.563	754.542	584.145	880.081
CRH04_RS14475	WP_003722156.1	PTS sugar transporter subunit IIA	NZ_CP023861.1	2882961	2883404	-	444	similar to AA sequence:RefSeq:NP_466319.1	WP_003722156.1	2882961	2883404	-	CDS	---	---	Remaining_genes	60	49	79	47	49	55	48	36	19	25	15	23	13	21	14	10	43.5882	39.9315	55.0683	35.0857	32.0028	37.8722	31.1385	24.8482	25.6374	32.1675	21.257	33.311	19.398	26.0862	24.2841	14.2128	35.3311
CRH04_RS00135	WP_003721643.1	beta-glucoside-specific PTS transporter subunit IIABC	NZ_CP023861.1	29100	31001	+	1902	similar to AA sequence:RefSeq:NP_463560.1	WP_003721643.1	29100	31001	+	CDS	---	---	Remaining_genes	15746	21249	13817	12674	15868	15568	14978	15004	8265	9555	7369	7702	5562	5592	3739	3860	11439	17316.4	9631.38	9461.19	10363.7	10719.9	9716.49	10356.2	11152.2	12294.4	10442.8	11154.8	8299.34	6946.37	6485.59	5486.13	13050.5
CRH04_RS07120	rny	ribonuclease Y	NZ_CP023861.1	1426765	1428324	+	1560	similar to AA sequence:RefSeq:NP_464924.1	WP_003721904.1	1426765	1428324	+	CDS	---	---	Remaining_genes	81575	82645	83522	78418	88052	86174	95558	86753	47030	50355	44732	43942	47657	58728	48108	52097	59261.7	67349.9	58220.5	58539.3	57508.4	59338.1	61990.2	59879.3	63459.2	64791.8	63391.1	63641.3	71111.4	72951.8	83447.1	74044.3	63715.7
CRH04_RS10325	WP_003723174.1	response regulator transcription factor	NZ_CP023861.1	2083537	2085018	-	1482	similar to AA sequence:RefSeq:NP_465534.1	WP_003723174.1	2083537	2085018	-	CDS	---	---	Remaining_genes	182	97	172	155	154	169	123	161	68	63	76	87	63	74	36	64	132.217	79.0482	119.896	115.708	100.58	116.371	79.7923	111.127	91.7547	81.0622	107.702	126.002	94.0055	91.9227	62.4448	90.9618	96.0206
CRH04_RS02795	WP_003721338.1	PTS glucitol/sorbitol transporter subunit IIC	NZ_CP023861.1	582528	583046	-	519	similar to AA sequence:RefSeq:NP_464072.1	WP_003721338.1	582528	583046	-	CDS	---	---	Remaining_genes	20	25	33	39	33	31	14	15	6	8	10	9	9	2	10	5	14.5294	20.3732	23.0032	29.1137	21.5529	21.3461	9.08205	10.3534	8.09601	10.2936	14.1713	13.0347	13.4294	2.4844	17.3458	7.10639	13.3231
CRH04_RS00075	qoxC	cytochrome aa3 quinol oxidase subunit III	NZ_CP023861.1	19311	19919	+	609	similar to AA sequence:RefSeq:NP_463548.1	WP_003721631.1	19311	19919	+	CDS	---	---	Remaining_genes	37833	40159	42712	39552	41546	41179	42729	37875	8855	10259	10250	10646	6311	8299	7040	8484	27484.5	32726.8	29773.1	29525.7	27134.5	28355.2	27719.1	26142.4	11948.4	13200.3	14525.6	15418.6	9416.96	10309	12211.4	12058.1	21340
CRH04_RS13180	WP_003724106.1	glycosyltransferase family 2 protein	NZ_CP023861.1	2625414	2626358	-	945	similar to AA sequence:RefSeq:NP_466073.1	WP_003724106.1	2625414	2626358	-	CDS	---	---	Remaining_genes	3951	2790	3835	3244	4248	3830	3562	3368	2606	2396	2090	2086	1494	1950	1317	1578	2870.28	2273.65	2673.25	2421.66	2774.45	2637.28	2310.73	2324.69	3516.37	3082.94	2961.81	3021.16	2229.27	2422.29	2284.44	2242.78	2935.81
CRH04_RS01675	WP_003722934.1	GAP family protein	NZ_CP023861.1	346375	347031	+	657	similar to AA sequence:RefSeq:NP_463851.1	WP_003722934.1	346375	347031	+	CDS	---	---	Remaining_genes	10216	9926	11436	10746	11720	11430	12841	11122	1026	860	1152	992	1270	1694	1377	1790	7421.61	8088.99	7971.66	8021.93	7654.56	7870.52	8330.18	7676.71	1384.42	1106.56	1632.54	1436.72	1895.03	2104.28	2388.51	2544.09	4500.4
CRH04_RS00215	arcA	arginine deiminase	NZ_CP023861.1	48074	49303	+	1230	similar to AA sequence:RefSeq:NP_463576.1	WP_010989328.1	48074	49303	+	CDS	---	---	Remaining_genes	12439	11310	14561	13866	15430	15186	17190	16103	1582	1371	1778	1678	1732	2375	1687	2086	9036.55	9216.85	10150	10351	10077.6	10456.8	11151.5	11114.7	2134.65	1764.07	2519.66	2430.25	2584.4	2950.22	2926.23	2964.79	5538.03
CRH04_RS10580	WP_003731961.1	DUF1775 domain-containing protein	NZ_CP023861.1	2142480	2143094	-	615	similar to AA sequence:RefSeq:NP_465585.1	WP_003731961.1	2142480	2143094	-	CDS	---	---	Remaining_genes	3847	3246	3221	2982	3989	3568	3546	3128	1689	1530	1622	1715	1212	1492	1021	1221	2794.73	2645.26	2245.25	2226.07	2605.29	2456.87	2300.35	2159.03	2279.03	1968.65	2298.59	2483.84	1808.49	1853.36	1771	1735.38	2421.92
CRH04_RS13835	WP_010990037.1	universal stress protein	NZ_CP023861.1	2745904	2746371	+	468	similar to AA sequence:RefSeq:NP_466195.1	WP_010990037.1	2745904	2746371	+	CDS	---	---	Remaining_genes	27334	32976	30049	30318	26534	25491	27296	27943	4121	3755	4115	3847	4008	4878	2672	3320	19857.3	26873.1	20946.2	22632.5	17329.9	17552.7	17707.4	19287	5560.61	4831.56	5831.5	5571.62	5980.54	6059.44	4634.79	4718.64	14280.6
CRH04_RS04655	WP_003721479.1	GyrI-like domain-containing protein	NZ_CP023861.1	947100	947600	+	501	similar to AA sequence:RefSeq:NP_464437.1	WP_003721479.1	947100	947600	+	CDS	---	---	Remaining_genes	5261	6296	6572	6537	7344	7448	7200	6973	708	812	864	859	868	1228	1155	1191	3821.95	5130.8	4581.13	4879.9	4796.51	5128.58	4670.77	4812.95	955.329	1044.8	1224.4	1244.09	1295.19	1525.42	2003.44	1692.74	2738.22
CRH04_RS13780	rpiB	ribose 5-phosphate isomerase B	NZ_CP023861.1	2735962	2736399	-	438	similar to AA sequence:RefSeq:NP_466184.1	WP_003722019.1	2735962	2736399	-	CDS	---	---	Remaining_genes	36	42	73	69	20	16	13	29	22	26	16	10	12	13	14	22	26.1529	34.227	50.8859	51.5088	13.0624	11.0174	8.43333	20.0166	29.6854	33.4542	22.6741	14.483	17.9058	16.1486	24.2841	31.2681	30.8799
CRH04_RS09520	WP_003733074.1	metal ABC transporter ATP-binding protein	NZ_CP023861.1	1925601	1926320	-	720	similar to AA sequence:RefSeq:NP_465374.1	WP_003733074.1	1925601	1926320	-	CDS	---	---	Remaining_genes	118919	97444	117169	107664	131757	124436	126270	123520	75795	75089	77230	77748	67714	74588	50323	61793	86391	79410	81674.7	80371.6	86053	85684.7	81913.6	85256.9	102273	96617.1	109445	112603	101039	92653.1	87289.2	87825	91172.7
CRH04_RS14265	recQ	DNA helicase RecQ	NZ_CP023861.1	2836010	2837779	-	1770	similar to AA sequence:RefSeq:NP_466279.1	WP_003732117.1	2836010	2837779	-	CDS	---	---	Remaining_genes	1641	1479	1791	1529	1744	1733	2002	1878	1435	1435	1307	1290	1387	1594	1218	1344	1192.14	1205.28	1248.45	1141.4	1139.04	1193.32	1298.73	1296.25	1936.29	1846.42	1852.19	1868.31	2069.61	1980.06	2112.72	1910.2	1545.03
CRH04_RS00755	WP_008946553.1	hypothetical protein	NZ_CP023861.1	147397	147759	+	363	similar to AA sequence:RefSeq:NP_463683.1	WP_008946553.1	147397	147759	+	CDS	---	---	Remaining_genes	60	54	55	47	61	58	109	78	27	44	36	38	44	45	32	32	43.5882	44.0062	38.3387	35.0857	39.8403	39.9379	70.7102	53.8377	36.432	56.6149	51.0168	55.0355	65.6546	55.8989	55.5065	45.4809	45.1603
CRH04_RS05220	WP_003719245.1	TrkA family potassium uptake protein	NZ_CP023861.1	1051694	1052350	+	657	similar to AA sequence:RefSeq:NP_464548.1	WP_003719245.1	1051694	1052350	+	CDS	---	---	Remaining_genes	4641	3969	4797	4331	5133	4587	5330	4541	2053	2286	1968	1825	1970	2380	1732	2514	3371.54	3234.46	3343.83	3233.11	3352.46	3158.54	3457.67	3134.32	2770.18	2941.4	2788.92	2643.15	2939.54	2956.43	3004.29	3573.09	3079.4
CRH04_RS02830	WP_010989513.1	WxL domain-containing protein	NZ_CP023861.1	589405	590244	+	840	similar to AA sequence:RefSeq:NP_464079.1	WP_010989513.1	589405	590244	+	CDS	---	---	Remaining_genes	207	192	211	195	234	276	213	252	101	105	95	120	75	86	51	55	150.379	156.466	147.081	145.568	152.83	190.049	138.177	173.937	136.283	135.104	134.628	173.796	111.911	106.829	88.4635	78.1703	144.558
CRH04_RS01410	WP_003732846.1	histidine phosphatase family protein	NZ_CP023861.1	290591	291223	+	633	similar to AA sequence:RefSeq:NP_463799.1	WP_003732846.1	290591	291223	+	CDS	---	---	Remaining_genes	1538	1156	1318	1194	1694	1574	1598	1354	918	792	753	742	826	997	667	883	1117.31	942.059	918.735	891.326	1106.38	1083.83	1036.65	934.568	1238.69	1019.07	1067.1	1074.64	1232.52	1238.47	1156.96	1254.99	1079.28
CRH04_RS12640	WP_010989993.1	DUF5110 domain-containing protein	NZ_CP023861.1	2510361	2514290	-	3930	similar to AA sequence:RefSeq:NP_465967.1	WP_010989993.1	2510361	2514290	-	CDS	---	---	Remaining_genes	312	283	328	270	289	291	294	239	113	114	138	135	126	156	64	144	226.658	230.625	228.638	201.556	188.751	200.378	190.723	164.964	152.475	146.684	195.564	195.521	188.011	193.783	111.013	204.664	189.111
CRH04_RS01595	WP_010989410.1	aminotransferase class I/II-fold pyridoxal phosphate-dependent enzyme	NZ_CP023861.1	329921	330994	+	1074	similar to AA sequence:RefSeq:NP_463836.1	WP_010989410.1	329921	330994	+	CDS	---	---	Remaining_genes	1389	1334	1359	1365	1505	1581	1707	1527	615	628	612	591	565	702	570	609	1009.07	1087.12	947.315	1018.98	982.944	1088.65	1107.36	1053.98	829.841	808.048	867.285	855.947	843.065	872.023	988.71	865.558	933.518
CRH04_RS04900	WP_009931632.1	U32 family peptidase	NZ_CP023861.1	992977	993882	+	906	similar to AA sequence:RefSeq:NP_464485.1	WP_009931632.1	992977	993882	+	CDS	---	---	Remaining_genes	515	422	640	532	621	569	742	719	551	489	498	393	476	576	425	456	374.132	343.9	446.123	397.14	405.587	391.805	481.349	496.273	743.483	629.197	705.732	569.183	710.264	715.506	737.196	648.103	522.678
CRH04_RS12680	WP_003727925.1	carboxylesterase	NZ_CP023861.1	2524168	2524908	-	741	similar to AA sequence:RefSeq:NP_465975.1	WP_003727925.1	2524168	2524908	-	CDS	---	---	Remaining_genes	5223	4288	5540	5197	6411	5937	5990	5803	1720	2081	1898	1800	2073	2465	1693	2066	3794.35	3494.42	3861.75	3879.58	4187.15	4088.13	3885.82	4005.39	2320.85	2677.63	2689.72	2606.95	3093.23	3062.02	2936.64	2936.36	3071.81
CRH04_RS10995	WP_009930923.1	PTS sugar transporter subunit IIA	NZ_CP023861.1	2221186	2221656	-	471	similar to AA sequence:RefSeq:NP_465661.1	WP_009930923.1	2221186	2221656	-	CDS	---	---	Remaining_genes	24	48	45	40	38	31	45	42	22	18	23	18	6	7	11	7	17.4353	39.1166	31.368	29.8602	24.8185	21.3461	29.1923	28.9895	29.6854	23.1606	32.594	26.0695	8.9529	8.69539	19.0804	9.94895	27.3495
CRH04_RS14585	WP_003722177.1	multidrug efflux MFS transporter NorB	NZ_CP023861.1	2901798	2903195	-	1398	similar to AA sequence:RefSeq:NP_466340.1	WP_003722177.1	2901798	2903195	-	CDS	---	---	Remaining_genes	44	47	50	46	54	50	59	33	49	32	44	35	39	39	25	28	31.9646	38.3017	34.8534	34.3392	35.2684	34.4292	38.2743	22.7775	66.1174	41.1744	62.3538	50.6906	58.1939	48.4457	43.3645	39.7958	44.3895
CRH04_RS13710	WP_003723635.1	phosphotriesterase	NZ_CP023861.1	2720497	2721486	-	990	similar to AA sequence:RefSeq:NP_466170.1	WP_003723635.1	2720497	2721486	-	CDS	---	---	Remaining_genes	203	347	367	417	297	306	519	706	840	1063	1087	1387	469	293	230	327	147.473	282.781	255.824	311.292	193.976	210.707	336.685	487.3	1133.44	1367.76	1540.42	2008.8	699.819	363.964	398.953	464.758	732.865
CRH04_RS11975	WP_010989965.1	hypothetical protein	NZ_CP023861.1	2400262	2400939	+	678	similar to AA sequence:RefSeq:NP_465855.1	WP_010989965.1	2400262	2400939	+	CDS	---	---	Remaining_genes	661	501	587	585	563	622	642	631	406	394	339	344	364	422	328	411	480.196	408.28	409.179	436.705	367.706	428.3	416.477	435.533	547.83	506.96	480.408	498.216	543.143	524.208	568.942	584.145	485.816
CRH04_RS09475	pyrR	bifunctional pyr operon transcriptional regulator/uracil phosphoribosyltransferase PyrR	NZ_CP023861.1	1917582	1918130	-	549	similar to AA sequence:RefSeq:NP_465365.1	WP_003729510.1	1917582	1918130	-	CDS	---	---	Remaining_genes	1184	738	889	742	1412	1042	877	820	1337	1401	947	1093	660	811	663	733	860.14	601.418	619.693	553.906	922.204	717.505	568.925	565.986	1804.06	1802.67	1342.02	1583	984.819	1007.42	1150.03	1041.8	1267.07
CRH04_RS06835	WP_003732256.1	type II secretion system GspH family protein	NZ_CP023861.1	1369414	1369695	-	282	similar to AA sequence:RefSeq:NP_464868.1	WP_003732256.1	1369414	1369695	-	CDS	---	---	Remaining_genes	19	6	30	16	12	17	16	14	5	3	4	11	15	11	6	4	13.8029	4.88958	20.912	11.9441	7.83743	11.7059	10.3795	9.66318	6.74667	3.8601	5.66853	15.9313	22.3823	13.6642	10.4075	5.68511	7.32482
CRH04_RS08930	gltB	glutamate synthase large subunit	NZ_CP023861.1	1800257	1804846	-	4590	similar to AA sequence:RefSeq:NP_465259.1	WP_010989798.1	1800257	1804846	-	CDS	---	---	Remaining_genes	40449	26935	25036	18394	42043	37364	27495	21521	10704	7141	5991	5342	2678	3853	3473	2901	29385	21950.1	17451.8	13731.2	27459.1	25728.3	17836.5	14854.4	14443.3	9188.33	8490.04	7736.84	3995.98	4786.19	6024.19	4123.13	18741.7
CRH04_RS00790	WP_009930732.1	ATP-dependent DNA helicase	NZ_CP023861.1	153606	155942	+	2337	similar to AA sequence:RefSeq:NP_463690.1	WP_009930732.1	153606	155942	+	CDS	---	---	Remaining_genes	2448	1961	1463	1416	1509	1526	1599	1438	936	950	902	926	909	1061	636	716	1778.4	1598.08	1019.81	1057.05	985.557	1050.78	1037.3	992.547	1262.98	1222.37	1278.25	1341.13	1356.36	1317.97	1103.19	1017.64	1465.45
CRH04_RS02260	WP_010989466.1	hypothetical protein	NZ_CP023861.1	468171	469436	-	1266	similar to AA sequence:RefSeq:NP_463968.1	WP_010989466.1	468171	469436	-	CDS	---	---	Remaining_genes	36380	33245	36558	35745	39390	37961	39286	40617	3292	2884	3656	3233	5782	6401	3658	4380	26429	27092.3	25483.4	26683.8	25726.4	26139.4	25485.5	28035	4442.01	3710.85	5181.03	4682.37	8627.62	7951.31	6345.09	6225.2	15418.5
CRH04_RS02140	pgdA	peptidoglycan N-acetylglucosamine deacetylase PgdA	NZ_CP023861.1	437481	438878	+	1398	similar to AA sequence:RefSeq:NP_463944.1	WP_003733946.1	437481	438878	+	CDS	---	---	Remaining_genes	30015	34669	39724	42480	30275	31780	37916	36833	12973	15418	12981	14254	19313	20932	18515	21698	21805	28252.8	27690.3	31711.5	19773.2	21883.2	24596.8	25423.1	17504.9	19838.4	18395.8	20644.1	28817.9	26001.7	32115.7	30838.9	21850.3
CRH04_RS10135	WP_003723138.1	PTS sugar transporter subunit IIB	NZ_CP023861.1	2045765	2046043	-	279	similar to AA sequence:RefSeq:NP_465496.1	WP_003723138.1	2045765	2046043	-	CDS	---	---	Remaining_genes	55	116	55	70	52	84	57	44	48	35	31	39	30	46	24	32	39.9558	94.5318	38.3387	52.2553	33.9622	57.8411	36.9769	30.37	64.768	45.0345	43.9311	56.4838	44.7645	57.1411	41.6299	45.4809	61.0726
CRH04_RS08480	ytkD	nucleoside triphosphatase YtkD	NZ_CP023861.1	1723650	1724120	-	471	similar to AA sequence:RefSeq:NP_465194.1	WP_009932005.1	1723650	1724120	-	CDS	---	---	Remaining_genes	254	216	274	276	342	283	329	285	223	187	173	181	132	216	198	187	184.523	176.025	190.996	206.035	223.367	194.869	213.428	196.715	300.902	240.613	245.164	262.143	196.964	268.315	343.447	265.779	225.516
CRH04_RS04020	WP_010989572.1	PhzF family phenazine biosynthesis protein	NZ_CP023861.1	817916	818761	-	846	similar to AA sequence:RefSeq:NP_464316.1	WP_010989572.1	817916	818761	-	CDS	---	---	Remaining_genes	2356	1676	2348	2102	2531	2248	2453	2369	872	965	933	944	1004	1004	593	879	1711.56	1365.82	1636.71	1569.15	1653.04	1547.94	1591.3	1635.15	1176.62	1241.67	1322.18	1367.2	1498.12	1247.17	1028.61	1249.3	1373.92
CRH04_RS02130	WP_003728115.1	hypothetical protein	NZ_CP023861.1	436160	436348	+	189	similar to AA sequence:RefSeq:NP_463942.1	WP_003728115.1	436160	436348	+	CDS	---	---	Remaining_genes	262	220	285	213	266	268	235	260	166	103	110	107	99	125	109	178	190.335	179.284	198.664	159.005	173.73	184.541	152.449	179.459	223.989	132.53	155.885	154.968	147.723	155.275	189.069	252.988	181.535
CRH04_RS10680	crcB	fluoride efflux transporter CrcB	NZ_CP023861.1	2159697	2160050	-	354	similar to AA sequence:RefSeq:NP_465605.1	WP_010989889.1	2159697	2160050	-	CDS	---	---	Remaining_genes	130	130	199	162	152	136	144	146	83	102	82	91	70	91	81	101	94.441	105.941	138.716	120.934	99.2741	93.6475	93.4154	100.773	111.995	131.244	116.205	131.796	104.451	113.04	140.501	143.549	110.905
CRH04_RS04885	nagB	glucosamine-6-phosphate deaminase	NZ_CP023861.1	990247	990948	+	702	similar to AA sequence:RefSeq:NP_464482.1	WP_009932532.1	990247	990948	+	CDS	---	---	Remaining_genes	10760	10320	10991	10189	12318	11702	12221	11884	3084	3094	2910	3095	2680	3462	1921	2757	7816.81	8410.07	7661.47	7606.13	8045.12	8057.82	7927.98	8202.66	4161.35	3981.05	4123.85	4482.5	3998.96	4300.49	3332.13	3918.46	6092.32
CRH04_RS07495	grpE	nucleotide exchange factor GrpE	NZ_CP023861.1	1507188	1507760	-	573	similar to AA sequence:RefSeq:NP_464999.1	WP_003721982.1	1507188	1507760	-	CDS	---	---	Remaining_genes	1452	1299	1344	1408	1636	1401	1689	1486	650	654	641	665	607	697	484	806	1054.83	1058.59	936.859	1051.08	1068.5	964.707	1095.68	1025.68	877.067	841.503	908.382	963.122	905.735	865.812	839.536	1145.55	957.999
CRH04_RS07410	WP_003721963.1	kinase/pyrophosphorylase	NZ_CP023861.1	1490230	1491051	-	822	similar to AA sequence:RefSeq:NP_464982.1	WP_003721963.1	1490230	1491051	-	CDS	---	---	Remaining_genes	5834	5489	5857	5593	6176	5786	6491	6095	2480	2599	2564	2416	2456	2842	2154	2657	4238.22	4473.15	4082.72	4175.2	4033.66	3984.15	4210.83	4206.93	3346.35	3344.14	3633.53	3499.1	3664.72	3530.33	3736.28	3776.34	3850.46
CRH04_RS01865	WP_003723211.1	DeoR/GlpR family DNA-binding transcription regulator	NZ_CP023861.1	387696	388463	+	768	similar to AA sequence:RefSeq:NP_463890.1	WP_003723211.1	387696	388463	+	CDS	---	---	Remaining_genes	227	231	273	264	249	221	287	223	106	109	91	101	87	81	60	115	164.909	188.249	190.299	197.077	162.627	152.177	186.182	153.921	143.029	140.25	128.959	146.279	129.817	100.618	104.075	163.447	159.109
CRH04_RS03585	WP_010989546.1	hypothetical protein	NZ_CP023861.1	734569	735969	+	1401	similar to AA sequence:RefSeq:NP_464228.1	WP_010989546.1	734569	735969	+	CDS	---	---	Remaining_genes	103	103	120	118	84	103	140	107	52	60	55	58	54	52	43	43	74.8263	83.9377	83.6481	88.0875	54.862	70.9242	90.8205	73.8543	70.1654	77.2021	77.9423	84.0016	80.5761	64.5943	74.5869	61.115	76.5329
CRH04_RS07300	dapA	4-hydroxy-tetrahydrodipicolinate synthase	NZ_CP023861.1	1467326	1468204	-	879	similar to AA sequence:RefSeq:NP_464960.1	WP_003721940.1	1467326	1468204	-	CDS	---	---	Remaining_genes	23367	20088	23133	21665	24684	23428	24948	24437	10468	10308	9697	9115	11332	12405	8221	9941	16975.4	16370.3	16125.3	16173	16121.6	16132.2	16184.2	16867.1	14124.8	13263.3	13741.9	13201.3	16909.1	15409.5	14260	14128.9	15183.5
CRH04_RS12955	ftsX	permease-like cell division protein FtsX	NZ_CP023861.1	2583181	2584062	-	882	similar to AA sequence:RefSeq:NP_466029.1	WP_003732506.1	2583181	2584062	-	CDS	---	---	Remaining_genes	3966	3407	5347	3518	6231	6064	7319	6850	7109	7321	6248	6324	3589	5509	5017	4660	2881.18	2776.46	3727.22	2626.2	4069.58	4175.58	4747.97	4728.06	9592.42	9419.94	8854.24	9159.07	5355.33	6843.27	8702.38	6623.16	6167.5
CRH04_RS02220	WP_003722981.1	acetyltransferase	NZ_CP023861.1	452523	453089	+	567	similar to AA sequence:RefSeq:NP_463960.1	WP_003722981.1	452523	453089	+	CDS	---	---	Remaining_genes	103	76	104	97	105	95	104	120	84	63	75	74	74	78	81	72	74.8263	61.9346	72.495	72.4109	68.5775	65.4155	67.4666	82.8273	113.344	81.0622	106.285	107.174	110.419	96.8915	140.501	102.332	82.7918
CRH04_RS03890	WP_003721880.1	metallophosphoesterase	NZ_CP023861.1	788641	789510	+	870	similar to AA sequence:RefSeq:NP_464290.1	WP_003721880.1	788641	789510	+	CDS	---	---	Remaining_genes	4783	4559	4627	4489	5260	5263	5681	5118	2277	2370	2449	2269	2764	2930	1898	2344	3474.7	3715.26	3225.33	3351.06	3435.41	3624.02	3685.37	3532.58	3072.43	3049.48	3470.56	3286.2	4124.3	3639.64	3292.23	3331.48	3327.97
CRH04_RS08980	WP_003722221.1	SDR family oxidoreductase	NZ_CP023861.1	1813458	1814330	-	873	similar to AA sequence:RefSeq:NP_465269.1	WP_003722221.1	1813458	1814330	-	CDS	---	---	Remaining_genes	1945	1567	1953	1788	1977	1904	1947	1683	1273	1269	1114	1133	1160	1437	1030	1123	1412.98	1276.99	1361.37	1334.75	1291.22	1311.07	1263.05	1161.65	1717.7	1632.82	1578.69	1640.93	1730.89	1785.04	1786.62	1596.1	1510.13
CRH04_RS14165	WP_003732102.1	LacI family DNA-binding transcriptional regulator	NZ_CP023861.1	2812924	2813877	-	954	similar to AA sequence:RefSeq:NP_466259.1	WP_003732102.1	2812924	2813877	-	CDS	---	---	Remaining_genes	654	597	754	640	818	682	854	654	431	468	386	417	358	417	324	479	475.111	486.513	525.589	477.763	534.251	469.615	554.005	451.409	581.563	602.176	547.013	603.943	534.19	517.997	562.004	680.792	536.341
CRH04_RS08325	WP_003733219.1	LD-carboxypeptidase	NZ_CP023861.1	1682665	1683636	-	972	similar to AA sequence:RefSeq:NP_465163.1	WP_003733219.1	1682665	1683636	-	CDS	---	---	Remaining_genes	1687	1494	1839	1791	2100	2093	2423	2059	1855	2269	1650	1784	1989	2351	1266	1686	1225.55	1217.5	1281.91	1336.99	1371.55	1441.21	1571.84	1421.18	2503.02	2919.53	2338.27	2583.77	2967.89	2920.41	2195.98	2396.27	1966.4
CRH04_RS07930	dnaI	primosomal protein DnaI	NZ_CP023861.1	1597500	1598420	-	921	similar to AA sequence:RefSeq:NP_465085.1	WP_003732568.1	1597500	1598420	-	CDS	---	---	Remaining_genes	6018	5143	6501	6686	6867	6743	7147	7040	4748	4785	4559	4323	4873	5553	3523	4302	4371.89	4191.18	4531.64	4991.13	4484.97	4643.13	4636.39	4859.2	6406.64	6156.87	6460.7	6261.02	7271.25	6897.93	6110.92	6114.34	5281.64
CRH04_RS11415	WP_010989928.1	AAA family ATPase	NZ_CP023861.1	2308742	2311462	-	2721	similar to AA sequence:RefSeq:NP_465745.1	WP_010989928.1	2308742	2311462	-	CDS	---	---	Remaining_genes	4368	3904	5063	4735	5763	5389	6493	6081	4764	6358	4015	4652	4945	5327	2509	3198	3173.22	3181.48	3529.25	3534.7	3763.93	3710.78	4212.12	4197.27	6428.23	8180.85	5689.79	6737.51	7378.69	6617.19	4352.06	4545.25	5240.94
CRH04_RS13770	tkt	transketolase	NZ_CP023861.1	2733230	2735242	-	2013	similar to AA sequence:RefSeq:NP_466182.1	WP_003733052.1	2733230	2735242	-	CDS	---	---	Remaining_genes	333	289	384	324	307	269	357	335	252	274	210	215	200	275	198	209	241.914	235.515	267.674	241.867	200.508	185.229	231.592	231.226	340.032	352.556	297.598	311.385	298.43	341.605	343.447	297.047	292.504
CRH04_RS10800	WP_003722363.1	ferrous iron transport protein A	NZ_CP023861.1	2184117	2184341	+	225	similar to AA sequence:RefSeq:NP_465628.1	WP_003722363.1	2184117	2184341	+	CDS	---	---	Remaining_genes	743	471	1110	1092	681	637	1096	860	536	784	703	647	974	1048	818	983	539.767	383.832	773.745	815.182	444.774	438.628	710.995	593.595	723.243	1008.77	996.244	937.052	1453.35	1301.82	1418.89	1397.12	663.904
CRH04_RS06810	WP_003726148.1	YqgQ family protein	NZ_CP023861.1	1366219	1366428	+	210	similar to AA sequence:RefSeq:NP_464863.1	WP_003726148.1	1366219	1366428	+	CDS	---	---	Remaining_genes	861	748	849	870	903	920	1102	916	488	489	508	460	428	527	378	462	625.49	609.567	591.81	649.458	589.766	633.498	714.887	632.248	658.475	629.197	719.903	666.22	638.64	654.639	655.671	656.631	630.682
CRH04_RS01980	WP_010989443.1	DeoR/GlpR family DNA-binding transcription regulator	NZ_CP023861.1	405682	406440	-	759	similar to AA sequence:RefSeq:NP_463912.1	WP_010989443.1	405682	406440	-	CDS	---	---	Remaining_genes	100	66	79	95	96	91	108	84	62	46	53	48	89	75	45	57	72.6469	53.7853	55.0683	70.9179	62.6994	62.6612	70.0615	57.9791	83.6587	59.1883	75.108	69.5186	132.801	93.1649	78.056	81.0129	67.3198
CRH04_RS08260	WP_003733826.1	polysaccharide biosynthesis protein	NZ_CP023861.1	1667832	1669442	-	1611	similar to AA sequence:RefSeq:NP_465150.1	WP_003733826.1	1667832	1669442	-	CDS	---	---	Remaining_genes	15029	13378	15590	13888	14342	14243	15058	14044	4846	4680	4204	3957	4113	4733	3953	4476	10918.1	10902.1	10867.3	10367.4	9367.03	9807.51	9768.39	9693.55	6538.87	6021.76	5957.62	5730.94	6137.22	5879.32	6856.79	6361.64	8595.22
CRH04_RS02435	WP_010989484.1	hypothetical protein	NZ_CP023861.1	509399	510283	+	885	similar to AA sequence:RefSeq:NP_464001.1	WP_010989484.1	509399	510283	+	CDS	---	---	Remaining_genes	1447	1023	1473	1305	1824	1567	1588	1466	543	628	516	554	467	642	405	511	1051.2	833.673	1026.78	974.188	1191.29	1079.01	1030.16	1011.87	732.688	808.048	731.24	802.36	696.834	797.491	702.504	726.273	856.403
CRH04_RS12665	rnr	ribonuclease R	NZ_CP023861.1	2520415	2522793	-	2379	similar to AA sequence:RefSeq:NP_465972.1	WP_010989996.1	2520415	2522793	-	CDS	---	---	Remaining_genes	45291	42948	48776	46594	49018	46668	51585	46606	12014	12270	12715	11654	11741	13884	10456	13643	32902.5	34999.6	34000.2	34782.6	32014.6	32134.9	33464.1	32168.7	16210.9	15787.8	18018.8	16878.5	17519.3	17246.7	18136.8	19390.5	24975.2
CRH04_RS03170	WP_003722815.1	hypothetical protein	NZ_CP023861.1	658571	659023	+	453	similar to AA sequence:RefSeq:NP_464146.1	WP_003722815.1	658571	659023	+	CDS	---	---	Remaining_genes	313	273	273	261	277	284	241	260	192	151	161	156	211	268	164	196	227.385	222.476	190.299	194.838	180.914	195.558	156.341	179.459	259.072	194.292	228.158	225.935	314.844	332.909	284.471	278.571	225.806
CRH04_RS02325	WP_009930717.1	DUF4866 family protein	NZ_CP023861.1	484622	485374	-	753	similar to AA sequence:RefSeq:NP_463980.1	WP_009930717.1	484622	485374	-	CDS	---	---	Remaining_genes	755	776	960	974	968	955	1179	1177	637	716	556	656	551	641	456	552	548.484	632.385	669.185	727.095	632.219	657.598	764.838	812.397	859.526	921.278	787.925	950.087	822.175	796.249	790.968	784.546	740.418
CRH04_RS09335	sdaAA	L-serine ammonia-lyase, iron-sulfur-dependent, subunit alpha	NZ_CP023861.1	1886888	1887775	-	888	similar to AA sequence:RefSeq:NP_465337.1	WP_003739226.1	1886888	1887775	-	CDS	---	---	Remaining_genes	2611	2090	2621	2468	3003	2887	2904	2715	1978	1773	1674	1640	1617	1930	1356	1518	1896.81	1703.2	1827.01	1842.37	1961.32	1987.94	1883.88	1873.97	2668.98	2281.32	2372.28	2375.22	2412.81	2397.44	2352.09	2157.5	2137.58
CRH04_RS08255	WP_003732534.1	polysaccharide biosynthesis protein	NZ_CP023861.1	1666108	1667718	-	1611	similar to AA sequence:RefSeq:NP_465149.1	WP_003732534.1	1666108	1667718	-	CDS	---	---	Remaining_genes	4693	4298	5238	4717	5208	4983	5477	5120	2655	2828	2452	2322	2174	2681	1991	2370	3409.32	3502.57	3651.24	3521.26	3401.44	3431.22	3553.03	3533.96	3582.48	3638.79	3474.81	3362.96	3243.94	3330.33	3453.55	3368.43	3533.29
CRH04_RS03875	WP_009925076.1	alpha/beta hydrolase	NZ_CP023861.1	785753	786358	+	606	similar to AA sequence:RefSeq:NP_464287.1	WP_009925076.1	785753	786358	+	CDS	---	---	Remaining_genes	4466	4599	4666	4344	5508	5307	5396	5258	742	682	834	863	902	963	577	812	3244.41	3747.86	3252.52	3242.81	3597.38	3654.32	3500.48	3629.21	1001.21	877.53	1181.89	1249.89	1345.92	1196.24	1000.85	1154.08	2217.75
CRH04_RS02755	WP_003721330.1	6-phospho-beta-glucosidase	NZ_CP023861.1	573739	575058	+	1320	similar to AA sequence:RefSeq:NP_464064.1	WP_003721330.1	573739	575058	+	CDS	---	---	Remaining_genes	599	632	781	791	742	834	965	969	794	858	657	745	541	659	566	501	435.155	515.035	544.41	590.485	484.614	574.28	626.013	668.83	1071.37	1103.99	931.056	1078.99	807.254	818.609	981.772	712.06	781.388
CRH04_RS13255	WP_009924630.1	HD domain-containing protein	NZ_CP023861.1	2643973	2645292	-	1320	similar to AA sequence:RefSeq:NP_466088.1	WP_009924630.1	2643973	2645292	-	CDS	---	---	Remaining_genes	4800	4097	4983	4499	5130	4738	5226	4665	2587	2951	2565	2372	2797	3156	2147	2528	3487.05	3338.77	3473.49	3358.52	3350.5	3262.51	3390.2	3219.91	3490.73	3797.06	3634.94	3435.38	4173.55	3920.38	3724.14	3592.99	3528.4
CRH04_RS01345	WP_009930904.1	YehR family protein	NZ_CP023861.1	269752	270252	+	501	similar to AA sequence:RefSeq:NP_463786.1	WP_009930904.1	269752	270252	+	CDS	---	---	Remaining_genes	10	6	5	5	5	10	11	5	2	1	1	4	1	6	2	15	7.26469	4.88958	3.48534	3.73252	3.2656	6.88585	7.1359	3.45114	2.69867	1.2867	1.41713	5.79321	1.49215	7.45319	3.46916	21.3192	4.03491
CRH04_RS11715	WP_003734113.1	hypothetical protein	NZ_CP023861.1	2366289	2366444	-	156	similar to AA sequence:RefSeq:NP_465805.1	WP_003734113.1	2366289	2366444	-	CDS	---	---	Remaining_genes	1	3	1	1	2	1	4	2	1	0	0	2	0	0	0	2	0.726469	2.44479	0.697067	0.746504	1.30624	0.688585	2.59487	1.38045	1.34933	0	0	2.89661	0	0	0	2.84256	1.13015
CRH04_RS14270	guaB	IMP dehydrogenase	NZ_CP023861.1	2837943	2839406	-	1464	similar to AA sequence:RefSeq:NP_466280.1	WP_003722118.1	2837943	2839406	-	CDS	---	---	Remaining_genes	2994	2461	3242	2955	5969	5413	6990	6410	4216	4361	3464	2863	7689	9471	7382	7686	2175.05	2005.54	2259.89	2205.92	3898.47	3727.31	4534.54	4424.36	5688.79	5611.3	4908.95	4146.49	11473.1	11764.9	12804.7	10923.9	3870.17
CRH04_RS10575	WP_003723943.1	MOSC domain-containing protein	NZ_CP023861.1	2141820	2142458	-	639	similar to AA sequence:RefSeq:NP_465584.1	WP_003723943.1	2141820	2142458	-	CDS	---	---	Remaining_genes	5707	5295	5213	4377	5669	5333	4949	4736	1841	1972	1979	1952	1468	1744	1267	1480	4145.96	4315.05	3633.81	3267.45	3702.53	3672.22	3210.5	3268.92	2484.12	2537.38	2804.5	2827.09	2190.48	2166.39	2197.71	2103.49	3370.63
CRH04_RS10810	WP_014601478.1	FeoB-associated Cys-rich membrane protein	NZ_CP023861.1	2186342	2186521	+	180	similar to AA sequence:RefSeq:YP_008475638.1	WP_014601478.1	2186342	2186521	+	CDS	---	---	Remaining_genes	553	447	779	834	389	419	571	528	465	634	539	491	632	713	665	600	401.737	364.273	543.016	622.584	254.063	288.517	370.418	364.44	627.44	815.769	763.834	711.117	943.039	885.687	1153.49	852.767	552.305
CRH04_RS00490	WP_003721723.1	PTS mannose/fructose/sorbose transporter subunit IIC	NZ_CP023861.1	105121	105924	+	804	similar to AA sequence:RefSeq:NP_463630.1	WP_003721723.1	105121	105924	+	CDS	---	---	Remaining_genes	16641	17793	19036	17250	24607	22778	25714	22241	10893	9977	10135	8545	5683	8487	7340	8444	12089.2	14500	13269.4	12877.2	16071.3	15684.6	16681.1	15351.3	14698.3	12837.4	14362.6	12375.8	8479.89	10542.5	12731.8	12001.3	13531.2
CRH04_RS07425	recO	DNA repair protein RecO	NZ_CP023861.1	1494318	1495082	-	765	similar to AA sequence:RefSeq:NP_464985.1	WP_003730435.1	1494318	1495082	-	CDS	---	---	Remaining_genes	4465	4277	4573	4275	4669	4349	4456	4590	2337	2548	2139	2269	1996	2468	2122	2176	3243.69	3485.45	3187.69	3191.3	3049.41	2994.65	2890.69	3168.14	3153.39	3278.52	3031.25	3286.2	2978.33	3065.75	3680.78	3092.7	3290.26
CRH04_RS07135	WP_003744056.1	RicAFT regulatory complex protein RicA family protein	NZ_CP023861.1	1429764	1430123	+	360	similar to AA sequence:RefSeq:NP_464927.1	WP_003744056.1	1429764	1430123	+	CDS	---	---	Remaining_genes	2670	2147	2664	2451	3211	3076	3166	3224	1716	1620	1526	1538	1937	2277	1433	1819	1939.67	1749.65	1856.99	1829.68	2097.17	2118.09	2053.84	2225.29	2315.46	2084.46	2162.54	2227.49	2890.3	2828.49	2485.65	2585.3	2022.31
CRH04_RS07325	WP_003721945.1	DUF1189 domain-containing protein	NZ_CP023861.1	1473887	1474684	+	798	similar to AA sequence:RefSeq:NP_464965.1	WP_003721945.1	1473887	1474684	+	CDS	---	---	Remaining_genes	3809	2401	3220	2682	3520	3082	2671	2492	5001	5526	4215	4070	3809	4444	3555	4080	2767.12	1956.65	2244.56	2002.12	2298.98	2122.22	1732.73	1720.05	6748.02	7110.31	5973.21	5894.59	5683.6	5520.33	6166.43	5798.81	4645.52
CRH04_RS12600	WP_003723339.1	VOC family protein	NZ_CP023861.1	2505422	2505829	+	408	similar to AA sequence:RefSeq:NP_465960.1	WP_003723339.1	2505422	2505829	+	CDS	---	---	Remaining_genes	1198	1171	1234	1055	2871	2859	3327	3376	2094	1863	1526	1699	3379	4126	3012	3350	870.31	954.282	860.181	787.562	1875.1	1968.66	2158.28	2330.21	2825.51	2397.12	2162.54	2460.67	5041.98	5125.31	5224.55	4761.28	1761.81
CRH04_RS10230	ilvA	threonine ammonia-lyase	NZ_CP023861.1	2064235	2065500	+	1266	similar to AA sequence:RefSeq:NP_465515.1	WP_010989860.1	2064235	2065500	+	CDS	---	---	Remaining_genes	19875	20968	20096	17715	39617	37594	50828	48384	17862	20064	15511	15608	45160	48652	34473	44004	14438.6	17087.4	14008.3	13224.3	25874.6	25886.6	32973	33396	24101.8	25816.4	21981.1	22605.1	67385.5	60435.4	59796.1	62541.9	20361.1
CRH04_RS11070	WP_003722276.1	thioredoxin family protein	NZ_CP023861.1	2234982	2235305	-	324	similar to AA sequence:RefSeq:NP_465676.1	WP_003722276.1	2234982	2235305	-	CDS	---	---	Remaining_genes	3393	2986	3892	3771	6739	6501	7532	6583	1913	2147	2205	2222	5419	5918	5289	6358	2464.91	2433.38	2712.99	2815.07	4401.37	4476.49	4886.14	4543.77	2581.28	2762.55	3124.78	3218.13	8085.96	7351.33	9174.19	9036.49	2560.53
CRH04_RS06340	WP_003723543.1	hypothetical protein	NZ_CP023861.1	1270467	1270724	-	258	similar to AA sequence:RefSeq:NP_464770.1	WP_003723543.1	1270467	1270724	-	CDS	---	---	Remaining_genes	217	229	204	191	501	612	511	547	107	112	85	107	151	168	157	240	157.644	186.619	142.202	142.582	327.213	421.414	331.495	377.554	144.379	144.111	120.456	154.968	225.315	208.689	272.329	341.107	158.188
CRH04_RS08305	lap	adhesion-mediating acetaldehyde/alcohol dehydrogenase LAP	NZ_CP023861.1	1677407	1680004	+	2598	similar to AA sequence:RefSeq:NP_465159.1	WP_003733827.1	1677407	1680004	+	CDS	---	---	Remaining_genes	229380	202029	287140	320701	455034	450618	541991	545809	119705	113851	100789	88923	148133	186975	132733	156709	166638	164639	200156	239405	297191	310289	351599	376732	161522	146492	142831	128787	221037	232260	230236	222727	159823
CRH04_RS04495	WP_010989606.1	protoporphyrinogen oxidase	NZ_CP023861.1	923160	924536	+	1377	similar to AA sequence:RefSeq:NP_464410.1	WP_010989606.1	923160	924536	+	CDS	---	---	Remaining_genes	1804	1559	1631	1616	2134	2228	2357	2240	1502	1436	1459	1400	1554	1809	1369	1694	1310.55	1270.48	1136.92	1206.35	1393.76	1534.17	1529.03	1546.11	2026.7	1847.7	2067.6	2027.62	2318.8	2247.14	2374.64	2407.65	1613.86
CRH04_RS04870	WP_003722775.1	hypothetical protein	NZ_CP023861.1	987734	988045	+	312	similar to AA sequence:RefSeq:NP_464479.1	WP_003722775.1	987734	988045	+	CDS	---	---	Remaining_genes	378	375	419	438	638	615	600	584	194	240	193	195	225	286	265	301	274.605	305.599	292.071	326.969	416.69	423.48	389.231	403.093	261.771	308.808	273.506	282.419	335.734	355.269	459.663	427.805	287.696
CRH04_RS10545	WP_003726138.1	YlbG family protein	NZ_CP023861.1	2136893	2137171	-	279	similar to AA sequence:RefSeq:NP_465578.1	WP_003726138.1	2136893	2137171	-	CDS	---	---	Remaining_genes	1369	1096	1535	1507	1869	2033	2089	1898	864	1071	827	804	1577	1637	1614	1835	994.536	893.163	1070	1124.98	1220.68	1399.89	1355.17	1310.05	1165.82	1378.06	1171.97	1164.44	2353.12	2033.48	2799.61	2608.05	1107.9
CRH04_RS07800	WP_003732587.1	L-lactate dehydrogenase	NZ_CP023861.1	1569150	1570082	-	933	similar to AA sequence:RefSeq:NP_465059.1	WP_003732587.1	1569150	1570082	-	CDS	---	---	Remaining_genes	2908	2700	3092	2765	3750	3357	4017	3418	1309	1406	1198	1246	1330	1709	1260	1476	2112.57	2200.31	2155.33	2064.08	2449.2	2311.58	2605.9	2359.2	1766.28	1809.1	1697.72	1804.59	1984.56	2122.92	2185.57	2097.81	1972.07
CRH04_RS11320	fabH	3-oxoacyl-ACP synthase III FabH	NZ_CP023861.1	2290990	2291925	-	936	similar to AA sequence:RefSeq:NP_465726.1	WP_003722325.1	2290990	2291925	-	CDS	---	---	Remaining_genes	6798	6449	8893	7951	14666	14993	15729	16506	7876	9031	6783	7918	7885	10885	8195	10636	4938.54	5255.48	6199.02	5935.45	9578.64	10323.9	10203.7	11392.9	10627.4	11620.2	9612.41	11467.7	11765.6	13521.3	14214.9	15116.7	8110.39
CRH04_RS10760	WP_003731941.1	PTS galactitol transporter subunit IIC	NZ_CP023861.1	2175438	2176784	-	1347	similar to AA sequence:RefSeq:NP_465620.1	WP_003731941.1	2175438	2176784	-	CDS	---	---	Remaining_genes	115	166	248	206	117	87	157	95	93	96	91	93	25	46	44	27	83.544	135.278	172.873	153.78	76.4149	59.9069	101.849	65.5716	125.488	123.523	128.959	134.692	37.3038	57.1411	76.3215	38.3745	116.958
CRH04_RS04875	WP_003722776.1	PspA/IM30 family protein	NZ_CP023861.1	988064	988906	+	843	similar to AA sequence:RefSeq:NP_464480.1	WP_003722776.1	988064	988906	+	CDS	---	---	Remaining_genes	1257	1326	1409	1509	2119	2053	2147	1986	709	870	661	775	762	946	825	938	913.172	1080.6	982.168	1126.47	1383.96	1413.66	1392.8	1370.79	956.678	1119.43	936.724	1122.44	1137.02	1175.12	1431.03	1333.16	1017.47
CRH04_RS00995	prfA	listeriolysin O transcriptional regulator PrfA	NZ_CP023861.1	203641	204351	-	711	similar to AA sequence:RefSeq:NP_463731.1	WP_003722729.1	203641	204351	-	CDS	---	---	Remaining_genes	15687	15833	13591	16763	8185	6933	5249	5132	937	738	790	678	519	759	522	515	11396.1	12902.8	9473.84	12513.6	5345.78	4773.96	3405.12	3542.25	1264.33	949.586	1119.53	981.95	774.426	942.829	905.45	731.958	6628.2
CRH04_RS12240	WP_003722392.1	DeoR/GlpR family DNA-binding transcription regulator	NZ_CP023861.1	2443369	2444124	-	756	similar to AA sequence:RefSeq:NP_465889.1	WP_003722392.1	2443369	2444124	-	CDS	---	---	Remaining_genes	2537	2445	2288	1965	3251	3263	3286	3437	1812	1874	1640	1660	2226	2429	1605	1783	1843.05	1992.5	1594.89	1466.88	2123.29	2246.85	2131.69	2372.31	2444.99	2411.28	2324.1	2404.18	3321.53	3017.3	2784	2534.14	2172.96
CRH04_RS07045	WP_003722510.1	rhodanese-related sulfurtransferase	NZ_CP023861.1	1407861	1408817	-	957	similar to AA sequence:RefSeq:NP_464909.1	WP_003722510.1	1407861	1408817	-	CDS	---	---	Remaining_genes	4456	3764	4498	3700	6929	6585	6244	5482	2474	2250	2009	2014	2337	2769	2016	2536	3237.15	3067.39	3135.41	2762.06	4525.46	4534.33	4050.59	3783.83	3338.25	2895.08	2847.02	2916.88	3487.16	3439.65	3496.91	3604.36	3134.47
CRH04_RS11370	hemE	uroporphyrinogen decarboxylase	NZ_CP023861.1	2301261	2302319	-	1059	similar to AA sequence:RefSeq:NP_465736.1	WP_003731891.1	2301261	2302319	-	CDS	---	---	Remaining_genes	12605	9090	12846	11950	12701	11570	11208	10213	4241	3721	4037	3832	2044	3224	2024	2120	9157.14	7407.71	8954.53	8920.72	8295.26	7966.92	7270.83	7049.29	5722.53	4787.82	5720.96	5549.9	3049.96	4004.85	3510.79	3013.11	6768.8
CRH04_RS06635	yneA	cell division suppressor protein YneA	NZ_CP023861.1	1331017	1331343	+	327	similar to AA sequence:RefSeq:NP_464828.1	WP_003723439.1	1331017	1331343	+	CDS	---	---	Remaining_genes	83	106	127	88	144	161	219	164	110	131	88	89	360	441	193	232	60.2969	86.3825	88.5276	65.6923	94.0491	110.862	142.069	113.197	148.427	168.558	124.708	128.899	537.174	547.809	334.774	329.737	115.916
CRH04_RS05255	WP_010989641.1	LacI family DNA-binding transcriptional regulator	NZ_CP023861.1	1058582	1059607	-	1026	similar to AA sequence:RefSeq:NP_464555.1	WP_010989641.1	1058582	1059607	-	CDS	---	---	Remaining_genes	2563	1725	2499	2420	2418	2111	1983	1979	905	867	897	819	622	869	575	707	1861.94	1405.75	1741.97	1806.54	1579.24	1453.6	1286.41	1365.96	1221.15	1115.57	1271.17	1186.16	928.118	1079.47	997.383	1004.84	1401.1
CRH04_RS13490	WP_009930725.1	winged helix DNA-binding domain-containing protein	NZ_CP023861.1	2690371	2691462	-	1092	similar to AA sequence:RefSeq:NP_466127.1	WP_009930725.1	2690371	2691462	-	CDS	---	---	Remaining_genes	1698	1416	1408	1174	1885	1807	1821	1763	604	693	567	606	708	961	590	702	1233.54	1153.94	981.471	876.396	1231.13	1244.27	1181.32	1216.87	814.998	891.684	803.514	877.672	1056.44	1193.75	1023.4	997.737	1023.54
CRH04_RS06510	hslV	ATP-dependent protease subunit HslV	NZ_CP023861.1	1302472	1303008	+	537	similar to AA sequence:RefSeq:NP_464803.1	WP_003724001.1	1302472	1303008	+	CDS	---	---	Remaining_genes	3631	3329	4001	4122	3947	3547	3851	3383	1355	1418	1383	1454	847	1181	936	1172	2637.81	2712.9	2788.97	3077.09	2577.86	2442.41	2498.21	2335.04	1828.35	1824.54	1959.89	2105.83	1263.85	1467.04	1623.57	1665.74	2250.9
CRH04_RS09965	rpsA	30S ribosomal protein S1	NZ_CP023861.1	2012582	2013724	-	1143	similar to AA sequence:RefSeq:NP_465462.1	WP_003732036.1	2012582	2013724	-	CDS	---	---	Remaining_genes	14093	14452	17186	16154	20576	20080	21036	21318	9230	11585	8420	8515	9391	12263	10680	10075	10238.1	11777.4	11979.8	12059	13438.6	13826.8	13646.4	14714.3	12454.4	14906.4	11932.3	12332.3	14012.8	15233.1	18525.3	14319.4	12344.1
CRH04_RS04510	WP_003721454.1	CopG family ribbon-helix-helix protein	NZ_CP023861.1	926228	926503	+	276	similar to AA sequence:RefSeq:NP_464413.1	WP_003721454.1	926228	926503	+	CDS	---	---	Remaining_genes	757	702	874	850	950	901	1098	975	957	952	677	749	914	1165	837	1036	549.937	572.081	609.237	634.528	620.463	620.415	712.292	672.971	1291.31	1224.94	959.398	1084.78	1363.83	1447.16	1451.84	1472.44	909.568
CRH04_RS00050	mvk	mevalonate kinase	NZ_CP023861.1	12918	13883	+	966	similar to AA sequence:RefSeq:NP_463543.1	WP_003723774.1	12918	13883	+	CDS	---	---	Remaining_genes	3167	2527	2998	2741	2736	2554	2466	2297	1501	1707	1637	1461	1397	1570	1170	1366	2300.73	2059.33	2089.81	2046.17	1786.93	1758.65	1599.74	1585.45	2025.35	2196.4	2319.85	2115.97	2084.53	1950.25	2029.46	1941.47	2145.45
CRH04_RS10355	cspB	cold-shock protein CspB	NZ_CP023861.1	2094877	2095074	-	198	similar to AA sequence:RefSeq:NP_465540.1	WP_003723180.1	2094877	2095074	-	CDS	---	---	Remaining_genes	4716	9501	6863	7467	9409	12576	8769	11255	1990	3054	1884	2295	2607	4045	4371	4373	3426.03	7742.65	4783.97	5574.15	6145.2	8659.64	5688.61	7768.51	2685.18	3929.59	2669.88	3323.86	3890.04	5024.69	7581.84	6215.25	4445.86
CRH04_RS01495	WP_003722905.1	MetQ/NlpA family ABC transporter substrate-binding protein	NZ_CP023861.1	308335	309153	-	819	similar to AA sequence:RefSeq:NP_463816.1	WP_003722905.1	308335	309153	-	CDS	---	---	Remaining_genes	2128	1518	2152	1934	2586	2523	2556	2718	2041	2161	1667	1630	2822	2885	1924	2198	1545.93	1237.06	1500.09	1443.74	1688.97	1737.3	1658.12	1876.04	2753.99	2780.56	2362.36	2360.73	4210.85	3583.74	3337.33	3123.97	2079.39
CRH04_RS01225	WP_010989379.1	protein arginine kinase	NZ_CP023861.1	249539	250558	+	1020	similar to AA sequence:RefSeq:NP_463762.1	WP_010989379.1	249539	250558	+	CDS	---	---	Remaining_genes	2206	2052	2091	1960	2409	2130	2777	2092	697	628	631	571	893	1088	884	1157	1602.59	1672.24	1457.57	1463.15	1573.36	1466.69	1801.49	1443.96	940.486	808.048	894.21	826.981	1332.49	1351.51	1533.37	1644.42	1255.84
CRH04_RS01605	WP_009933212.1	hypothetical protein	NZ_CP023861.1	331541	332683	+	1143	similar to AA sequence:RefSeq:NP_463838.1	WP_009933212.1	331541	332683	+	CDS	---	---	Remaining_genes	303	194	261	251	320	272	360	314	102	119	89	107	151	153	126	165	220.12	158.096	181.935	187.372	208.998	187.295	233.538	216.731	137.632	153.117	126.125	154.968	225.315	190.056	218.557	234.511	167.242
CRH04_RS06690	frr	ribosome recycling factor	NZ_CP023861.1	1340319	1340873	+	555	similar to AA sequence:RefSeq:NP_464839.1	WP_003723450.1	1340319	1340873	+	CDS	---	---	Remaining_genes	4114	3331	4020	3422	5427	4927	5197	4421	1913	1994	1668	1792	1562	2133	1777	2262	2988.69	2714.53	2802.21	2554.54	3544.48	3392.66	3371.39	3051.49	2581.28	2565.68	2363.78	2595.36	2330.74	2649.61	3082.35	3214.93	2712.55
CRH04_RS03335	WP_003721768.1	GntR family transcriptional regulator	NZ_CP023861.1	694316	694960	+	645	similar to AA sequence:RefSeq:NP_464178.1	WP_003721768.1	694316	694960	+	CDS	---	---	Remaining_genes	12704	13294	13720	12580	12687	11790	12453	11383	2173	2533	2624	2285	2055	2552	1391	2198	9229.07	10833.7	9563.77	9391.02	8286.12	8118.41	8078.48	7856.86	2932.1	3259.21	3718.55	3309.37	3066.37	3170.09	2412.8	3123.97	6563.51
CRH04_RS04540	rsbV	anti sigma b factor antagonist RsbV	NZ_CP023861.1	929891	930232	+	342	similar to AA sequence:RefSeq:NP_464419.1	WP_003721460.1	929891	930232	+	CDS	---	---	Remaining_genes	8737	7686	9661	9338	11016	10469	11557	10619	1959	1907	2093	2146	2432	2870	2205	2860	6347.16	6263.55	6734.37	6970.85	7194.76	7208.79	7497.23	7329.52	2643.35	2453.74	2966.06	3108.06	3628.91	3565.11	3824.75	4064.86	4426.95
CRH04_RS06910	WP_003722485.1	Asp23/Gls24 family envelope stress response protein	NZ_CP023861.1	1382568	1382972	+	405	similar to AA sequence:RefSeq:NP_464883.1	WP_003722485.1	1382568	1382972	+	CDS	---	---	Remaining_genes	12251	11317	12747	11605	13411	12893	12773	11758	5888	6300	5203	5519	4195	5498	3739	4392	8899.97	9222.56	8885.52	8663.18	8758.98	8877.92	8286.07	8115.69	7944.88	8106.22	7373.34	7993.19	6259.57	6829.61	6485.59	6242.25	8543.41
CRH04_RS07310	WP_010990124.1	aspartate-semialdehyde dehydrogenase	NZ_CP023861.1	1469445	1470485	-	1041	similar to AA sequence:RefSeq:NP_464962.1	WP_010990124.1	1469445	1470485	-	CDS	---	---	Remaining_genes	8127	5813	8288	7861	8857	8495	9780	8748	4238	4211	4357	3790	4898	5781	4422	5679	5904.02	4737.19	5777.29	5868.27	5784.68	5849.53	6344.46	6038.11	5718.48	5418.3	6174.44	5489.07	7308.55	7181.15	7670.31	8071.44	5444.49
CRH04_RS13435	WP_009932866.1	MerR family transcriptional regulator	NZ_CP023861.1	2682040	2682459	-	420	similar to AA sequence:RefSeq:NP_466116.1	WP_009932866.1	2682040	2682459	-	CDS	---	---	Remaining_genes	296	330	308	324	294	282	291	311	302	278	249	244	184	276	117	185	215.035	268.927	214.697	241.867	192.017	194.181	188.777	214.661	407.499	357.703	352.866	353.386	274.556	342.847	202.946	262.936	312.291
CRH04_RS04530	WP_003738506.1	anti-sigma regulatory factor	NZ_CP023861.1	928310	928717	+	408	similar to AA sequence:RefSeq:NP_464417.1	WP_003738506.1	928310	928717	+	CDS	---	---	Remaining_genes	5787	4603	5832	5358	5785	5718	6457	5697	3167	3377	2739	2900	3546	4627	3648	4359	4204.08	3751.12	4065.3	3999.77	3778.29	3937.33	4188.77	3932.22	4273.34	4345.19	3881.52	4200.08	5291.17	5747.65	6327.74	6195.35	4143.43
CRH04_RS07155	pflB	formate C-acetyltransferase	NZ_CP023861.1	1435633	1437861	+	2229	similar to AA sequence:RefSeq:NP_464931.1	WP_003721911.1	1435633	1437861	+	CDS	---	---	Remaining_genes	52021	43287	81662	83842	60720	60278	86358	79114	33652	40386	35727	44188	21406	26703	17845	21028	37791.7	35275.9	56923.9	62588.4	39657.4	41506.5	56022	54606.6	45407.8	51964.7	50629.9	63997.6	31941	33170.4	30953.6	29886.6	42610
CRH04_RS01125	folK	2-amino-4-hydroxy-6-hydroxymethyldihydropteridine diphosphokinase	NZ_CP023861.1	233856	234332	+	477	similar to AA sequence:RefSeq:NP_463757.1	WP_003733323.1	233856	234332	+	CDS	---	---	Remaining_genes	1450	1245	1400	1332	1652	1526	1476	1271	796	655	610	615	386	538	362	390	1053.38	1014.59	975.894	994.343	1078.95	1050.78	957.507	877.279	1074.07	842.789	864.451	890.707	575.97	668.303	627.918	554.298	996.207
CRH04_RS13935	WP_010990043.1	1,4-beta-N-acetylmuramoylhydrolase	NZ_CP023861.1	2766931	2768700	+	1770	similar to AA sequence:RefSeq:NP_466213.1	WP_010990043.1	2766931	2768700	+	CDS	---	---	Remaining_genes	6854	5990	7924	6636	7039	6370	7434	7156	8507	7402	6985	7314	4930	6152	5177	5027	4979.22	4881.43	5523.56	4953.8	4597.3	4386.28	4822.57	4939.27	11478.8	9524.16	9898.67	10592.9	7356.3	7642	8979.91	7144.77	7715.9
CRH04_RS04805	WP_010989621.1	hypothetical protein	NZ_CP023861.1	976067	977038	-	972	similar to AA sequence:RefSeq:NP_464466.1	WP_010989621.1	976067	977038	-	CDS	---	---	Remaining_genes	1217	1125	1407	1255	1278	1213	1369	1043	576	636	632	588	601	722	461	585	884.113	916.796	980.774	936.862	834.686	835.253	888.095	719.907	777.217	818.342	895.627	851.602	896.783	896.867	799.641	831.448	849.117
CRH04_RS02785	WP_003721336.1	PTS glucitol/sorbitol transporter subunit IIA	NZ_CP023861.1	581152	581499	-	348	similar to AA sequence:RefSeq:NP_464070.1	WP_003721336.1	581152	581499	-	CDS	---	---	Remaining_genes	19	20	13	16	14	14	11	12	6	9	13	13	7	11	7	2	13.8029	16.2986	9.06188	11.9441	9.14367	9.64018	7.1359	8.28273	8.09601	11.5803	18.4227	18.8279	10.4451	13.6642	12.1421	2.84256	12.4445
CRH04_RS09100	purF	amidophosphoribosyltransferase	NZ_CP023861.1	1839683	1841107	-	1425	similar to AA sequence:RefSeq:NP_465293.1	WP_010989807.1	1839683	1841107	-	CDS	---	---	Remaining_genes	68404	59909	84194	82110	64610	64621	85022	80794	100210	93228	90080	89795	69288	94267	64198	63975	49693.4	48821.6	58688.9	61295.4	42198	44497	55155.3	55766.2	135217	119957	127655	130050	103388	117098	111356	90926.3	88422.1
CRH04_RS12525	WP_003722450.1	response regulator transcription factor	NZ_CP023861.1	2492684	2493376	-	693	similar to AA sequence:RefSeq:NP_465945.1	WP_003722450.1	2492684	2493376	-	CDS	---	---	Remaining_genes	1586	1124	1464	1267	1578	1595	1645	1595	897	893	846	809	1187	1310	841	992	1152.18	915.981	1020.51	945.821	1030.62	1098.29	1067.14	1100.91	1210.35	1149.02	1198.89	1171.68	1771.18	1627.28	1458.78	1409.91	1106.88
CRH04_RS03720	WP_003721849.1	DUF6530 family protein	NZ_CP023861.1	759478	759954	+	477	similar to AA sequence:RefSeq:NP_464256.1	WP_003721849.1	759478	759954	+	CDS	---	---	Remaining_genes	443	866	409	346	414	337	306	259	202	233	252	200	207	190	146	163	321.826	705.729	285.101	258.29	270.391	232.053	198.508	178.769	272.566	299.801	357.117	289.661	308.875	236.018	253.249	231.668	399.98
CRH04_RS05745	WP_003721526.1	MepB family protein	NZ_CP023861.1	1161219	1161671	+	453	similar to AA sequence:RefSeq:NP_464652.1	WP_003721526.1	1161219	1161671	+	CDS	---	---	Remaining_genes	1104	816	1095	1068	1099	991	1098	962	327	356	426	350	405	414	255	365	802.022	664.982	763.289	797.266	717.778	682.387	712.292	663.999	441.232	458.066	603.698	506.906	604.321	514.27	442.318	518.767	591.576
CRH04_RS14805	WP_003733684.1	hypothetical protein	NZ_CP023861.1	2397292	2397486	+	195	similar to AA sequence:RefSeq:YP_008475639.1	WP_003733684.1	2397292	2397486	+	CDS	---	---	Remaining_genes	387	449	483	401	341	306	413	309	171	186	129	120	79	137	119	92	281.144	365.903	336.684	299.348	222.714	210.707	267.92	213.28	230.736	239.326	182.81	173.796	117.88	170.181	206.415	130.758	279.277
CRH04_RS11270	WP_003722315.1	ATP-binding cassette domain-containing protein	NZ_CP023861.1	2280239	2281204	-	966	similar to AA sequence:RefSeq:NP_465716.1	WP_003722315.1	2280239	2281204	-	CDS	---	---	Remaining_genes	43537	42854	42597	39694	42021	38778	38619	35396	13708	14742	13786	12049	12916	15117	10730	12649	31628.3	34923	29693	29631.7	27444.7	26701.9	25052.8	24431.3	18496.7	18968.6	19536.6	17450.6	19272.6	18778.3	18612	17977.7	26004.1
CRH04_RS06495	topA	type I DNA topoisomerase	NZ_CP023861.1	1297821	1299896	+	2076	similar to AA sequence:RefSeq:NP_464800.1	WP_009924617.1	1297821	1299896	+	CDS	---	---	Remaining_genes	18795	13914	18209	15318	24289	22280	22597	20400	8669	8719	7518	7598	7449	9624	6341	7794	13654	11338.9	12692.9	11434.9	15863.6	15341.7	14659.1	14080.6	11697.4	11218.7	10654	11004.2	11115	11954.9	10999	11077.4	11977.3
CRH04_RS05540	WP_003721504.1	ribitol-5-phosphate dehydrogenase	NZ_CP023861.1	1121804	1122826	+	1023	similar to AA sequence:RefSeq:NP_464612.1	WP_003721504.1	1121804	1122826	+	CDS	---	---	Remaining_genes	18509	15573	21320	19184	23301	22055	24682	23036	10037	12362	9786	9224	8861	11243	8451	10299	13446.2	12690.9	14861.5	14320.9	15218.3	15186.7	16011.7	15900.1	13543.3	15906.2	13868.1	13359.2	13221.9	13966	14658.9	14637.7	13896.6
CRH04_RS13505	rpsK	30S ribosomal protein S11	NZ_CP023861.1	2693151	2693537	-	387	similar to AA sequence:RefSeq:NP_466130.1	WP_003720926.1	2693151	2693537	-	CDS	---	---	Remaining_genes	35349	33783	36236	32785	36508	33713	36241	30933	7611	8093	7369	6431	4814	6724	5573	6280	25680	27530.8	25258.9	24474.1	23844.1	23214.3	23510.2	21350.8	10269.8	10413.3	10442.8	9314.04	7183.21	8352.54	9666.81	8925.63	18473.4
CRH04_RS14440	WP_003722149.1	ParB/RepB/Spo0J family partition protein	NZ_CP023861.1	2877158	2878006	-	849	similar to AA sequence:RefSeq:NP_466312.1	WP_003722149.1	2877158	2878006	-	CDS	---	---	Remaining_genes	4717	3884	4980	4810	5466	5092	5512	5344	2102	2619	2023	2093	2910	3114	2015	2446	3426.76	3165.19	3471.4	3590.68	3569.95	3506.27	3575.73	3688.57	2836.3	3369.87	2866.86	3031.3	4342.16	3868.21	3495.18	3476.45	3199.53
CRH04_RS02505	rpmF	50S ribosomal protein L32	NZ_CP023861.1	521600	521767	+	168	similar to AA sequence:RefSeq:NP_464014.1	WP_003730546.1	521600	521767	+	CDS	---	---	Remaining_genes	1167	1224	983	953	896	934	926	880	348	436	350	352	404	503	493	537	847.79	997.474	685.217	711.418	585.195	643.138	600.713	607.4	469.568	561.002	495.996	509.803	602.829	624.826	855.147	763.226	718.958
CRH04_RS01575	WP_003724232.1	PTS lactose/cellobiose transporter subunit IIA	NZ_CP023861.1	327114	327452	-	339	similar to AA sequence:RefSeq:NP_463832.1	WP_003724232.1	327114	327452	-	CDS	---	---	Remaining_genes	103	101	108	111	93	95	98	116	86	151	119	144	73	124	98	96	74.8263	82.3079	75.2833	82.8619	60.7401	65.4155	63.5743	80.0664	116.043	194.292	168.639	208.556	108.927	154.033	169.989	136.443	116.867
CRH04_RS00520	WP_003732215.1	nitroreductase family protein	NZ_CP023861.1	108622	109251	+	630	similar to AA sequence:RefSeq:NP_463636.1	WP_003732215.1	108622	109251	+	CDS	---	---	Remaining_genes	172	176	183	148	216	235	225	208	49	72	71	60	38	60	51	81	124.953	143.428	127.563	110.483	141.074	161.817	145.961	143.567	66.1174	92.6425	100.616	86.8982	56.7017	74.5319	88.4635	115.124	106.785
CRH04_RS07270	thiT	energy-coupled thiamine transporter ThiT	NZ_CP023861.1	1460535	1461092	-	558	similar to AA sequence:RefSeq:NP_464954.1	WP_003732329.1	1460535	1461092	-	CDS	---	---	Remaining_genes	270	265	291	248	268	234	251	245	230	184	170	110	164	195	196	205	196.147	215.956	202.847	185.133	175.036	161.129	162.828	169.106	310.347	236.753	240.912	159.313	244.713	242.229	339.977	291.362	239.801
CRH04_RS02450	WP_003733213.1	hypothetical protein	NZ_CP023861.1	511965	512204	+	240	similar to AA sequence:RefSeq:NP_464003.1	WP_003733213.1	511965	512204	+	CDS	---	---	Remaining_genes	397	299	487	457	464	445	409	412	117	144	141	144	95	112	106	164	288.408	243.664	339.472	341.152	303.047	306.42	265.326	284.374	157.872	185.285	199.816	208.556	141.754	139.126	183.865	233.09	218.807
CRH04_RS01095	ftsH	ATP-dependent zinc metalloprotease FtsH	NZ_CP023861.1	226852	228924	+	2073	similar to AA sequence:RefSeq:NP_463751.1	WP_003733155.1	226852	228924	+	CDS	---	---	Remaining_genes	97378	85169	93701	81851	105240	98525	100117	89554	42280	41841	42190	38279	36044	42597	30208	37270	70742.1	69406.7	65315.9	61102.1	68734.2	67842.8	64947.7	61812.6	57049.9	53836.9	59788.8	55439.6	53783.1	52913.9	52398.2	52971	62758.9
CRH04_RS14315	WP_003722126.1	MurR/RpiR family transcriptional regulator	NZ_CP023861.1	2846838	2847569	-	732	similar to AA sequence:RefSeq:NP_466288.1	WP_003722126.1	2846838	2847569	-	CDS	---	---	Remaining_genes	783	530	857	745	826	749	846	767	760	724	585	665	675	777	664	786	568.825	431.913	597.387	556.145	539.476	515.75	548.815	529.404	1025.49	931.572	829.022	963.122	1007.2	965.188	1151.76	1117.12	739.451
CRH04_RS07845	WP_009930991.1	ribonuclease E/G	NZ_CP023861.1	1577213	1578571	-	1359	similar to AA sequence:RefSeq:NP_465068.1	WP_009930991.1	1577213	1578571	-	CDS	---	---	Remaining_genes	2339	1934	2326	2242	2451	2169	2483	2219	1220	1152	1164	1043	1097	1375	1063	1331	1699.21	1576.07	1621.38	1673.66	1600.79	1493.54	1610.77	1531.61	1646.19	1482.28	1649.54	1510.58	1636.89	1708.02	1843.86	1891.72	1600.94
CRH04_RS09120	WP_010989809.1	phosphoribosylaminoimidazolesuccinocarboxamide synthase	NZ_CP023861.1	1844251	1844961	-	711	similar to AA sequence:RefSeq:NP_465297.1	WP_010989809.1	1844251	1844961	-	CDS	---	---	Remaining_genes	5069	4072	5660	5093	6033	6170	7518	7290	13907	13041	11609	12252	10044	13534	9408	10473	3682.47	3318.39	3945.4	3801.94	3940.27	4248.57	4877.06	5031.76	18765.2	16779.9	16451.5	17744.6	14987.2	16811.9	16318.9	14885	10636.5
CRH04_RS03520	WP_010989544.1	TPR domain-containing glycosyltransferase	NZ_CP023861.1	721823	723733	+	1911	similar to AA sequence:RefSeq:NP_464215.1	WP_010989544.1	721823	723733	+	CDS	---	---	Remaining_genes	508	543	545	468	601	513	614	527	167	189	182	183	171	219	110	156	369.046	442.507	379.902	349.364	392.525	353.244	398.313	363.75	225.339	243.187	257.918	265.04	255.158	272.041	190.804	221.719	320.02
CRH04_RS03540	WP_003733164.1	chemotaxis protein CheA	NZ_CP023861.1	726412	728265	+	1854	similar to AA sequence:RefSeq:NP_464219.1	WP_003733164.1	726412	728265	+	CDS	---	---	Remaining_genes	100	130	120	112	108	99	133	120	69	44	61	56	69	73	51	88	72.6469	105.941	83.6481	83.6084	70.5369	68.1699	86.2795	82.8273	93.1041	56.6149	86.4451	81.105	102.958	90.6805	88.4635	125.072	82.0767
CRH04_RS03975	WP_009931433.1	hypothetical protein	NZ_CP023861.1	804381	804725	+	345	similar to AA sequence:RefSeq:NP_464307.1	WP_009931433.1	804381	804725	+	CDS	---	---	Remaining_genes	9	18	14	21	11	21	19	15	30	26	33	18	27	40	16	19	6.53822	14.6687	9.75894	15.6766	7.18431	14.4603	12.3256	10.3534	40.48	33.4542	46.7654	26.0695	40.2881	49.6879	27.7533	27.0043	23.7853
CRH04_RS05410	WP_003734007.1	HAMP domain-containing histidine kinase	NZ_CP023861.1	1087408	1088850	+	1443	similar to AA sequence:RefSeq:NP_464586.1	WP_003734007.1	1087408	1088850	+	CDS	---	---	Remaining_genes	1153	1016	1311	1153	1205	1132	1336	1344	701	752	589	580	598	782	479	710	837.619	827.968	913.855	860.719	787.008	779.478	866.687	927.665	945.883	967.599	834.691	840.016	892.306	971.399	830.863	1009.11	894.768
CRH04_RS09975	WP_003723587.1	asparaginase	NZ_CP023861.1	2014776	2015735	-	960	similar to AA sequence:RefSeq:NP_465464.1	WP_003723587.1	2014776	2015735	-	CDS	---	---	Remaining_genes	4149	2893	4181	3902	5030	4731	5103	4736	1970	1944	1960	1874	2198	2340	1418	2005	3014.12	2357.59	2914.44	2912.86	3285.19	3257.69	3310.41	3268.92	2658.19	2501.35	2777.58	2714.12	3279.75	2906.74	2459.63	2849.66	2632.81
CRH04_RS00285	esaA	type VII secretion protein EsaA	NZ_CP023861.1	60947	64150	+	3204	similar to AA sequence:RefSeq:NP_463590.1	WP_010989329.1	60947	64150	+	CDS	---	---	Remaining_genes	28	29	49	47	36	36	57	35	26	25	28	31	25	25	24	24	20.3411	23.633	34.1563	35.0857	23.5123	24.789	36.9769	24.158	35.0827	32.1675	39.6797	44.8974	37.3038	31.055	41.6299	34.1107	27.8061
CRH04_RS10015	WP_003723595.1	response regulator transcription factor	NZ_CP023861.1	2023163	2023876	-	714	similar to AA sequence:RefSeq:NP_465472.1	WP_003723595.1	2023163	2023876	-	CDS	---	---	Remaining_genes	9752	7646	10606	9784	11926	11182	11733	11256	4501	4711	4384	4132	4702	5148	3609	4271	7084.53	6230.95	7393.1	7303.79	7789.1	7699.75	7611.41	7769.2	6073.35	6061.65	6212.71	5984.39	7016.09	6394.84	6260.09	6070.28	6362.62
CRH04_RS09230	WP_003724047.1	hypothetical protein	NZ_CP023861.1	1864249	1864635	-	387	similar to AA sequence:RefSeq:NP_465316.1	WP_003724047.1	1864249	1864635	-	CDS	---	---	Remaining_genes	11283	13233	12851	12423	11825	11208	12396	12385	2095	2011	2046	1939	1989	2675	1945	2619	8196.75	10784	8958.01	9273.82	7723.13	7717.66	8041.51	8548.46	2826.86	2587.56	2899.45	2808.26	2967.89	3322.88	3373.76	3722.33	6098.78
CRH04_RS03535	WP_003721812.1	response regulator	NZ_CP023861.1	726033	726389	+	357	similar to AA sequence:RefSeq:NP_464218.1	WP_003721812.1	726033	726389	+	CDS	---	---	Remaining_genes	3	15	15	8	11	12	6	13	5	9	3	10	10	10	1	8	2.17941	12.2239	10.456	5.97203	7.18431	8.26301	3.89231	8.97295	6.74667	11.5803	4.2514	14.483	14.9215	12.422	1.73458	11.3702	8.18258
CRH04_RS02535	WP_010989493.1	LysR family transcriptional regulator	NZ_CP023861.1	527582	528487	-	906	similar to AA sequence:RefSeq:NP_464020.1	WP_010989493.1	527582	528487	-	CDS	---	---	Remaining_genes	2408	1857	2071	1964	2595	2450	2491	2519	1063	1385	1191	1171	1296	1359	926	1098	1749.34	1513.32	1443.63	1466.13	1694.84	1687.03	1615.96	1738.68	1434.34	1782.08	1687.8	1695.96	1933.83	1688.15	1606.22	1560.56	1619.77
CRH04_RS14045	WP_003732088.1	GW domain-containing glycosaminoglycan-binding protein	NZ_CP023861.1	2786434	2787369	-	936	similar to AA sequence:RefSeq:NP_466235.1	WP_003732088.1	2786434	2787369	-	CDS	---	---	Remaining_genes	48877	49325	38732	45908	46313	44217	42230	39638	23204	26583	20337	23395	31082	35281	23050	27571	35507.6	40196.4	26998.8	34270.5	30247.9	30447.1	27395.4	27359.2	31310	34204.4	28820.2	33883.1	46379	43826	39982	39186.1	35304.6
CRH04_RS10985	WP_003727867.1	PTS fructose transporter subunit IIC	NZ_CP023861.1	2219751	2220842	-	1092	similar to AA sequence:RefSeq:NP_465659.1	WP_003727867.1	2219751	2220842	-	CDS	---	---	Remaining_genes	45	78	68	76	42	62	66	53	20	14	19	26	10	23	9	35	32.6911	63.5645	47.4006	56.7343	27.431	42.6922	42.8154	36.582	26.9867	18.0138	26.9255	37.6559	14.9215	28.5706	15.6112	49.7447	35.314
CRH04_RS14715	WP_010990092.1	hypothetical protein	NZ_CP023861.1	2930477	2932468	-	1992	similar to AA sequence:RefSeq:NP_466365.1	WP_010990092.1	2930477	2932468	-	CDS	---	---	Remaining_genes	4661	3487	4640	4138	4606	4300	4489	4684	1633	1762	1685	1589	2254	2442	1427	1954	3386.07	2841.66	3234.39	3089.03	3008.27	2960.91	2912.09	3233.02	2203.46	2267.17	2387.87	2301.35	3363.31	3033.45	2475.24	2777.18	2674.59
CRH04_RS02185	WP_009912760.1	GRP family sugar transporter	NZ_CP023861.1	444033	444887	-	855	similar to AA sequence:RefSeq:NP_463953.1	WP_009912760.1	444033	444887	-	CDS	---	---	Remaining_genes	49	38	54	34	56	51	35	35	18	10	19	19	10	10	27	28	35.597	30.9673	37.6416	25.3811	36.5747	35.1178	22.7051	24.158	24.288	12.867	26.9255	27.5178	14.9215	12.422	46.8336	39.7958	25.9298
CRH04_RS01615	WP_010989412.1	DUF262 domain-containing HNH endonuclease family protein	NZ_CP023861.1	333532	335190	+	1659	similar to AA sequence:RefSeq:NP_463839.1	WP_010989412.1	333532	335190	+	CDS	---	---	Remaining_genes	134	85	195	208	175	132	215	203	67	82	55	58	67	86	53	77	97.3469	69.269	135.928	155.273	114.296	90.8932	139.474	140.116	90.4054	105.51	77.9423	84.0016	99.9741	106.829	91.9327	109.438	90.6327
CRH04_RS14695	pseudo true	sugar phosphorylase	NZ_CP023861.1	2927388	2929085	-	1698	protein motif:HMM:NF012356.2	pseudo true	2927388	2929085	-	CDS	---	internal stop	Remaining_genes	20	14	12	20	13	16	31	27	21	19	18	29	17	26	15	14	14.5294	11.409	8.36481	14.9301	8.49055	11.0174	20.1103	18.6361	28.336	24.4473	25.5084	42.0008	25.3666	32.2972	26.0187	19.8979	19.6804
CRH04_RS03345	WP_003733993.1	DUF975 family protein	NZ_CP023861.1	695498	696415	-	918	similar to AA sequence:RefSeq:NP_464180.1	WP_003733993.1	695498	696415	-	CDS	---	---	Remaining_genes	56148	63240	57531	50936	70998	68132	68328	69053	19027	20022	18086	17833	17299	21193	13213	16256	40789.8	51536.1	40103	38023.9	46370.1	46914.6	44325.6	47662.3	25673.8	25762.3	25630.2	25827.6	25812.7	26325.9	22919	23104.3	35940.5
CRH04_RS11485	WP_010989931.1	FAD-dependent oxidoreductase	NZ_CP023861.1	2325475	2327397	+	1923	similar to AA sequence:RefSeq:NP_465759.1	WP_010989931.1	2325475	2327397	+	CDS	---	---	Remaining_genes	192	163	350	341	203	224	349	339	210	190	155	173	213	189	129	176	139.482	132.834	243.974	254.558	132.583	154.243	226.403	233.987	283.36	244.473	219.655	250.556	317.828	234.775	223.761	250.145	200.037
CRH04_RS05725	WP_009931454.1	hypothetical protein	NZ_CP023861.1	1158929	1159399	+	471	similar to AA sequence:RefSeq:NP_464648.1	WP_009931454.1	1158929	1159399	+	CDS	---	---	Remaining_genes	699	499	723	517	689	599	672	678	226	249	196	183	237	247	138	182	507.802	406.65	503.98	385.943	449.999	412.462	435.938	467.974	304.95	320.389	277.758	265.04	353.64	306.823	239.372	258.673	384.948
CRH04_RS03145	WP_009911193.1	GNAT family N-acetyltransferase	NZ_CP023861.1	654077	654607	+	531	similar to AA sequence:RefSeq:NP_464141.1	WP_009911193.1	654077	654607	+	CDS	---	---	Remaining_genes	850	862	1056	971	1114	1015	1115	1030	421	473	421	422	539	540	385	426	617.499	702.469	736.103	724.855	727.575	698.913	723.32	710.934	568.07	608.61	596.613	611.184	804.269	670.787	667.813	605.464	624.162
CRH04_RS12790	WP_003722605.1	YvcK family protein	NZ_CP023861.1	2547509	2548474	-	966	similar to AA sequence:RefSeq:NP_465996.1	WP_003722605.1	2547509	2548474	-	CDS	---	---	Remaining_genes	5256	4307	5552	4985	6273	5853	6439	5913	3162	3177	2880	2794	2752	3472	2165	2516	3818.32	3509.9	3870.12	3721.32	4097.02	4030.29	4177.09	4081.31	4266.59	4087.85	4081.34	4046.56	4106.4	4312.91	3755.36	3575.94	3920.67
CRH04_RS09200	infC	translation initiation factor IF-3	NZ_CP023861.1	1859273	1859785	-	513	similar to AA sequence:RefSeq:NP_465310.1	WP_010958948.1	1859273	1859785	-	CDS	---	---	Remaining_genes	16123	14332	16219	15025	17593	16522	15957	14133	6701	7965	5544	5557	3809	5869	5406	6042	11712.9	11679.6	11305.7	11216.2	11490.3	11376.8	10351.6	9754.98	9041.89	10248.6	7856.58	8048.22	5683.6	7290.46	9377.13	8587.36	10670.7
CRH04_RS09805	mgsA	methylglyoxal synthase	NZ_CP023861.1	1980091	1980492	-	402	similar to AA sequence:RefSeq:NP_465430.1	WP_003723016.1	1980091	1980492	-	CDS	---	---	Remaining_genes	3205	3130	3498	3338	3622	3301	3452	3315	1194	1189	1166	1199	1426	1605	1068	1286	2328.33	2550.73	2438.34	2491.83	2365.6	2273.02	2239.37	2288.1	1611.11	1529.89	1652.38	1736.52	2127.81	1993.73	1852.53	1827.76	2005.01
CRH04_RS09815	WP_003723018.1	nucleotide pyrophosphohydrolase	NZ_CP023861.1	1981299	1981631	-	333	similar to AA sequence:RefSeq:NP_465432.1	WP_003723018.1	1981299	1981631	-	CDS	---	---	Remaining_genes	674	573	591	615	712	618	693	617	364	322	288	269	279	398	236	274	489.64	466.955	411.967	459.1	465.021	425.545	449.561	425.87	491.158	414.318	408.134	389.594	416.31	494.395	409.361	389.43	465.518
CRH04_RS05630	WP_010989669.1	invasion-associated protein P60	NZ_CP023861.1	1138932	1139939	-	1008	similar to AA sequence:RefSeq:NP_464629.1	WP_010989669.1	1138932	1139939	-	CDS	---	---	Remaining_genes	13	15	12	17	12	9	8	10	5	0	1	9	1	12	3	1	9.4441	12.2239	8.36481	12.6906	7.83743	6.19726	5.18974	6.90227	6.74667	0	1.41713	13.0347	1.49215	14.9064	5.20374	1.42128	7.10368
CRH04_RS01340	WP_009930905.1	DUF1266 domain-containing protein	NZ_CP023861.1	269065	269724	+	660	similar to AA sequence:RefSeq:NP_463785.1	WP_009930905.1	269065	269724	+	CDS	---	---	Remaining_genes	2	6	7	7	10	2	12	3	1	3	2	5	2	0	3	4	1.45294	4.88958	4.87947	5.22553	6.53119	1.37717	7.78461	2.07068	1.34933	3.8601	2.83426	7.24152	2.9843	0	5.20374	5.68511	2.88799
CRH04_RS03610	WP_003721827.1	flagellar hook-associated protein 3	NZ_CP023861.1	739722	740594	+	873	similar to AA sequence:RefSeq:NP_464233.1	WP_003721827.1	739722	740594	+	CDS	---	---	Remaining_genes	254	230	245	232	271	223	216	208	87	77	100	75	62	82	40	82	184.523	187.434	170.782	173.189	176.995	153.554	140.123	143.567	117.392	99.076	141.713	108.623	92.5133	101.86	69.3832	116.545	147.106
CRH04_RS02590	WP_003733191.1	PTS sugar transporter subunit IIA	NZ_CP023861.1	538880	539344	+	465	similar to AA sequence:RefSeq:NP_464031.1	WP_003733191.1	538880	539344	+	CDS	---	---	Remaining_genes	35	52	51	58	31	34	63	40	31	24	32	22	23	28	19	20	25.4264	42.3763	35.5504	43.2972	20.2467	23.4119	40.8692	27.6091	41.8294	30.8808	45.3482	31.8627	34.3195	34.7816	32.957	28.4256	35.1282
CRH04_RS03470	fliR	flagellar type III secretion system protein FliR	NZ_CP023861.1	712482	713240	+	759	similar to AA sequence:RefSeq:NP_464205.1	WP_003733160.1	712482	713240	+	CDS	---	---	Remaining_genes	10	3	9	10	2	10	9	16	8	8	8	12	7	4	1	9	7.26469	2.44479	6.27361	7.46504	1.30624	6.88585	5.83846	11.0436	10.7947	10.2936	11.3371	17.3796	10.4451	4.96879	1.73458	12.7915	7.69944
CRH04_RS04030	WP_003723805.1	DUF5105 domain-containing protein	NZ_CP023861.1	819388	820035	+	648	similar to AA sequence:RefSeq:NP_464318.1	WP_003723805.1	819388	820035	+	CDS	---	---	Remaining_genes	2358	2295	2181	1976	4107	4022	3857	3960	1231	1259	1008	990	2489	3176	2971	3364	1713.01	1870.26	1520.3	1475.09	2682.36	2769.49	2502.1	2733.3	1661.03	1619.96	1428.47	1433.82	3713.96	3945.22	5153.43	4781.18	1716.07
CRH04_RS04545	rsbW	anti-sigma B factor RsbW	NZ_CP023861.1	930219	930689	+	471	similar to AA sequence:RefSeq:NP_464420.1	WP_003721461.1	930219	930689	+	CDS	---	---	Remaining_genes	16657	13852	18259	17049	20050	19718	20962	18910	3137	3032	3414	3368	3689	4761	3715	4621	12100.8	11288.4	12727.8	12727.1	13095	13577.5	13598.4	13052.2	4232.86	3901.28	4838.09	4877.89	5504.54	5914.11	6443.96	6567.73	7880.84
CRH04_RS11920	WP_010989963.1	hypothetical protein	NZ_CP023861.1	2395587	2395799	-	213	similar to AA sequence:RefSeq:NP_465846.1	WP_010989963.1	2395587	2395799	-	CDS	---	---	Remaining_genes	20	18	25	27	20	28	13	14	9	5	12	11	9	12	11	10	14.5294	14.6687	17.4267	20.1556	13.0624	19.2804	8.43333	9.66318	12.144	6.43351	17.0056	15.9313	13.4294	14.9064	19.0804	14.2128	11.9439
CRH04_RS03840	WP_003721870.1	Crp/Fnr family transcriptional regulator	NZ_CP023861.1	779615	780292	+	678	similar to AA sequence:RefSeq:NP_464280.1	WP_003721870.1	779615	780292	+	CDS	---	---	Remaining_genes	88	122	103	82	113	106	107	67	62	54	36	71	52	69	37	60	63.9293	99.4214	71.7979	61.2133	73.8025	72.99	69.4128	46.2452	83.6587	69.4819	51.0168	102.83	77.5918	85.7117	64.1794	85.2767	79.1228
CRH04_RS14760	WP_003732167.1	ASCH domain-containing protein	NZ_CP023861.1	2941081	2941539	-	459	similar to AA sequence:RefSeq:NP_466374.1	WP_003732167.1	2941081	2941539	-	CDS	---	---	Remaining_genes	110	105	116	119	101	79	109	81	83	77	56	53	22	38	40	31	79.9116	85.5676	80.8598	88.834	65.965	54.3982	70.7102	55.9084	111.995	99.076	79.3594	76.7601	32.8273	47.2035	69.3832	44.0596	94.1375
CRH04_RS02595	WP_003721290.1	hypothetical protein	NZ_CP023861.1	539364	539759	+	396	similar to AA sequence:RefSeq:NP_464032.1	WP_003721290.1	539364	539759	+	CDS	---	---	Remaining_genes	19	32	37	41	39	19	34	25	10	32	25	22	30	27	13	16	13.8029	26.0777	25.7915	30.6067	25.4716	13.0831	22.0564	17.2557	13.4933	41.1744	35.4283	31.8627	44.7645	33.5394	22.5495	22.7405	23.6371
CRH04_RS10110	WP_003723133.1	toxic anion resistance protein	NZ_CP023861.1	2040908	2042104	+	1197	similar to AA sequence:RefSeq:NP_465491.1	WP_003723133.1	2040908	2042104	+	CDS	---	---	Remaining_genes	7978	7349	7998	8164	9989	9158	9500	9146	6101	6467	5393	5555	5104	5549	3813	4477	5795.77	5988.92	5575.15	6094.46	6524.01	6306.06	6162.82	6312.82	8232.29	8321.1	7642.59	8045.33	7615.94	6892.96	6613.95	6363.06	7084.52
CRH04_RS09515	WP_003728286.1	metal ABC transporter permease	NZ_CP023861.1	1924755	1925594	-	840	similar to AA sequence:RefSeq:NP_465373.1	WP_003728286.1	1924755	1925594	-	CDS	---	---	Remaining_genes	118064	107112	120937	108243	129123	120827	135429	117156	64431	65850	61651	60903	56274	65089	50156	61338	85769.9	87288.7	84301.2	80803.8	84332.7	83199.6	87855.2	80864.3	86939	84729.3	87367.6	88206	83969.3	80853.4	86999.5	87178.4	86181.7
CRH04_RS02890	hisF	imidazole glycerol phosphate synthase subunit HisF	NZ_CP023861.1	601465	602217	-	753	similar to AA sequence:RefSeq:NP_464091.1	WP_010989517.1	601465	602217	-	CDS	---	---	Remaining_genes	2512	2562	2520	2292	4881	5006	5760	5278	1449	1545	1340	1215	2982	3354	2470	3155	1824.89	2087.85	1756.61	1710.99	3187.87	3447.05	3736.61	3643.02	1955.19	1987.95	1898.96	1759.69	4449.59	4166.33	4284.41	4484.13	1963.97
CRH04_RS10290	WP_159372985.1	GntR family transcriptional regulator	NZ_CP023861.1	2075412	2076110	-	699	similar to AA sequence:RefSeq:NP_465527.1	WP_159372985.1	2075412	2076110	-	CDS	---	---	Remaining_genes	245	175	324	350	156	181	220	289	178	231	297	338	139	137	87	113	177.985	142.613	225.85	261.276	101.887	124.634	142.718	199.476	240.181	297.228	420.888	489.527	207.409	170.181	150.908	160.604	214.502
CRH04_RS05385	WP_003732693.1	hypothetical protein	NZ_CP023861.1	1084412	1084720	+	309	similar to AA sequence:RefSeq:NP_464581.1	WP_003732693.1	1084412	1084720	+	CDS	---	---	Remaining_genes	539	509	682	673	615	586	571	479	353	341	319	286	186	249	181	180	391.567	414.799	475.4	502.397	401.668	403.511	370.418	330.619	476.315	438.765	452.065	414.215	277.54	309.307	313.959	255.83	430.362
CRH04_RS12540	gcvH	glycine cleavage system protein GcvH	NZ_CP023861.1	2494891	2495265	-	375	similar to AA sequence:RefSeq:NP_465948.1	WP_003723327.1	2494891	2495265	-	CDS	---	---	Remaining_genes	2550	2620	2610	2721	3245	3208	3585	3162	693	939	799	860	1410	1970	1596	2118	1852.5	2135.12	1819.35	2031.24	2119.37	2208.98	2325.65	2182.5	935.089	1208.21	1132.29	1245.54	2103.93	2447.13	2768.39	3010.27	1532.73
CRH04_RS11060	WP_003722274.1	hypothetical protein	NZ_CP023861.1	2234354	2234527	+	174	similar to AA sequence:RefSeq:NP_465674.1	WP_003722274.1	2234354	2234527	+	CDS	---	---	Remaining_genes	38	15	24	25	44	42	50	29	21	39	32	21	33	37	40	60	27.6058	12.2239	16.7296	18.6626	28.7372	28.9206	32.4359	20.0166	28.336	50.1814	45.3482	30.4144	49.241	45.9613	69.3832	85.2767	29.5868
CRH04_RS14200	WP_003722104.1	Crp/Fnr family transcriptional regulator	NZ_CP023861.1	2818840	2819526	-	687	similar to AA sequence:RefSeq:NP_466266.1	WP_003722104.1	2818840	2819526	-	CDS	---	---	Remaining_genes	506	476	475	433	532	555	461	431	438	616	359	454	237	255	193	203	367.593	387.906	331.107	323.236	347.459	382.164	299.059	297.488	591.008	792.608	508.75	657.53	353.64	316.761	334.774	288.519	534.779
CRH04_RS00560	WP_003724943.1	EAL domain-containing protein	NZ_CP023861.1	119061	119765	+	705	similar to AA sequence:RefSeq:NP_463644.1	WP_003724943.1	119061	119765	+	CDS	---	---	Remaining_genes	1754	1022	1668	1497	1771	1422	1592	1537	952	1140	1014	839	774	868	506	662	1274.23	832.858	1162.71	1117.52	1156.67	979.167	1032.76	1060.88	1284.57	1466.84	1436.97	1215.13	1154.92	1078.23	877.697	940.886	1214.62
CRH04_RS12875	WP_003722623.1	CsbA family protein	NZ_CP023861.1	2567696	2567932	-	237	similar to AA sequence:RefSeq:NP_466013.1	WP_003722623.1	2567696	2567932	-	CDS	---	---	Remaining_genes	896	871	917	890	1116	1146	1058	964	265	293	249	261	318	420	264	365	650.916	709.804	639.211	664.389	728.881	789.118	686.343	665.379	357.574	377.004	352.866	378.007	474.504	521.723	457.929	518.767	523.824
CRH04_RS12745	WP_009930394.1	hypothetical protein	NZ_CP023861.1	2539213	2539608	-	396	similar to AA sequence:RefSeq:NP_465988.1	WP_009930394.1	2539213	2539608	-	CDS	---	---	Remaining_genes	403	306	415	341	359	343	349	329	350	287	238	247	249	253	180	202	292.767	249.368	289.283	254.558	234.47	236.185	226.403	227.085	472.267	369.283	337.277	357.731	371.546	314.276	312.224	287.098	345.921
CRH04_RS13325	WP_009930561.1	antibiotic biosynthesis monooxygenase	NZ_CP023861.1	2659849	2660139	+	291	similar to AA sequence:RefSeq:NP_466102.1	WP_009930561.1	2659849	2660139	+	CDS	---	---	Remaining_genes	605	511	691	627	733	685	766	694	263	330	291	287	316	381	293	379	439.514	416.429	481.674	468.058	478.736	471.68	496.918	479.018	354.875	424.611	412.385	415.663	471.52	473.278	508.232	538.664	408.857
CRH04_RS13670	eetB	flavin-based extracellular electron transfer system protein EetB	NZ_CP023861.1	2713395	2713934	+	540	similar to AA sequence:RefSeq:NP_466163.1	WP_003723627.1	2713395	2713934	+	CDS	---	---	Remaining_genes	3431	3142	3473	3399	3822	3589	3745	3596	1369	1455	1376	1136	1108	1346	881	1032	2492.52	2560.51	2420.92	2537.37	2496.22	2471.33	2429.45	2482.06	1847.24	1872.15	1949.97	1645.27	1653.3	1672	1528.16	1466.76	2193.1
CRH04_RS14355	WP_009930900.1	bacteriocin-like WGxF protein	NZ_CP023861.1	2857384	2857578	-	195	protein motif:HMM:NF037932.1	WP_009930900.1	2857384	2857578	-	CDS	---	Built to rescue LMOF2365_14255 during structural annotation change regression.	Remaining_genes	10	13	18	8	16	21	24	16	10	9	3	5	1	9	12	6	7.26469	10.5941	12.5472	5.97203	10.4499	14.4603	15.5692	11.0436	13.4933	11.5803	4.2514	7.24152	1.49215	11.1798	20.8149	8.52767	10.7331
CRH04_RS10095	WP_010679823.1	ABC transporter ATP-binding protein	NZ_CP023861.1	2037953	2038837	-	885	similar to AA sequence:RefSeq:NP_465488.1	WP_010679823.1	2037953	2038837	-	CDS	---	---	Remaining_genes	619	564	737	651	803	826	1129	1104	555	479	563	531	622	567	425	483	449.684	459.62	513.739	485.974	524.455	568.771	732.402	762.011	748.881	616.33	797.845	769.049	928.118	704.326	737.196	686.477	568.629
CRH04_RS00735	WP_025370527.1	Imm74 family immunity protein	NZ_CP023861.1	145325	145555	+	231	similar to AA sequence:RefSeq:WP_003732237.1	WP_025370527.1	145325	145555	+	CDS	---	---	Remaining_genes	14	13	14	23	14	12	19	9	5	7	8	9	12	13	17	18	10.1706	10.5941	9.75894	17.1696	9.14367	8.26301	12.3256	6.21204	6.74667	9.00691	11.3371	13.0347	17.9058	16.1486	29.4878	25.583	9.12956
CRH04_RS11575	WP_009931351.1	HAD family hydrolase	NZ_CP023861.1	2343057	2343683	-	627	similar to AA sequence:RefSeq:NP_465777.1	WP_009931351.1	2343057	2343683	-	CDS	---	---	Remaining_genes	1125	1046	1202	1046	1303	1184	1440	1246	1383	1417	1214	1282	1110	1349	1066	1122	817.278	852.416	837.875	780.843	851.014	815.284	934.154	860.023	1866.13	1823.26	1720.4	1856.73	1656.29	1675.73	1849.06	1594.67	1339.77
CRH04_RS01960	WP_003723090.1	hypothetical protein	NZ_CP023861.1	403278	403721	+	444	similar to AA sequence:RefSeq:NP_463908.1	WP_003723090.1	403278	403721	+	CDS	---	---	Remaining_genes	10	4	10	28	11	23	19	37	8	16	14	10	8	14	6	16	7.26469	3.25972	6.97067	20.9021	7.18431	15.8374	12.3256	25.5384	10.7947	20.5872	19.8398	14.483	11.9372	17.3908	10.4075	22.7405	10.4766
CRH04_RS04080	WP_010989574.1	lmo0801 family class 1 internalin	NZ_CP023861.1	828167	830104	+	1938	similar to AA sequence:RefSeq:NP_464328.1	WP_010989574.1	828167	830104	+	CDS	---	---	Remaining_genes	123	143	124	132	115	123	171	130	62	64	78	61	61	56	36	66	89.3557	116.535	86.4364	98.5385	75.1087	84.6959	110.931	89.7295	83.6587	82.3489	110.536	88.3465	91.0212	69.5631	62.4448	93.8044	92.9746
CRH04_RS09390	fmt	methionyl-tRNA formyltransferase	NZ_CP023861.1	1897578	1898513	-	936	similar to AA sequence:RefSeq:NP_465348.1	WP_009930505.1	1897578	1898513	-	CDS	---	---	Remaining_genes	2625	2447	2836	2662	3006	3008	3224	3118	2555	2161	2333	2335	2422	2833	1701	2140	1906.98	1994.13	1976.88	1987.19	1963.28	2071.26	2091.47	2152.13	3447.55	2780.56	3306.17	3381.79	3613.99	3519.15	2950.52	3041.54	2532.31
CRH04_RS01040	WP_009930499.1	DNA alkylation repair protein	NZ_CP023861.1	213736	214407	-	672	similar to AA sequence:RefSeq:NP_463740.1	WP_009930499.1	213736	214407	-	CDS	---	---	Remaining_genes	1724	1884	1865	1741	2334	2113	2289	2433	1037	1130	851	965	908	1036	541	716	1252.43	1535.33	1300.03	1299.66	1524.38	1454.98	1484.91	1679.32	1399.26	1453.97	1205.98	1397.61	1354.87	1286.92	938.407	1017.64	1410.25
CRH04_RS07590	WP_010990142.1	M3 family oligoendopeptidase	NZ_CP023861.1	1524152	1525957	+	1806	similar to AA sequence:RefSeq:NP_465018.1	WP_010990142.1	1524152	1525957	+	CDS	---	---	Remaining_genes	12606	12861	13891	12426	15400	14503	15320	14706	8307	8568	7824	7633	5936	7362	5975	7028	9157.87	10480.8	9682.96	9276.06	10058	9986.54	9938.36	10150.5	11208.9	11024.5	11087.6	11054.9	8857.41	9145.06	10364.1	9988.74	10468
CRH04_RS09825	WP_003723020.1	FAD-binding oxidoreductase	NZ_CP023861.1	1982630	1983733	-	1104	similar to AA sequence:RefSeq:NP_465434.1	WP_003723020.1	1982630	1983733	-	CDS	---	---	Remaining_genes	1991	1897	1916	1565	2269	1950	1970	1759	822	815	837	828	788	1010	697	844	1446.4	1545.92	1335.58	1168.28	1481.93	1342.74	1277.97	1214.11	1109.15	1048.66	1186.14	1199.2	1175.81	1254.62	1209	1199.56	1287.53
CRH04_RS09055	pcrA	DNA helicase PcrA	NZ_CP023861.1	1829983	1832175	-	2193	similar to AA sequence:RefSeq:NP_465284.1	WP_010989805.1	1829983	1832175	-	CDS	---	---	Remaining_genes	8203	7452	9128	8306	9874	9573	10113	9658	7781	8620	7101	6792	7236	8312	5476	6593	5959.23	6072.85	6362.83	6200.46	6448.9	6591.82	6560.48	6666.21	10499.2	11091.4	10063.1	9836.88	10797.2	10325.2	9498.55	9370.49	8405.65
CRH04_RS14685	WP_003723843.1	sugar ABC transporter permease	NZ_CP023861.1	2925143	2926021	-	879	similar to AA sequence:RefSeq:NP_466360.1	WP_003723843.1	2925143	2926021	-	CDS	---	---	Remaining_genes	9	5	14	15	20	12	11	9	8	4	5	5	4	5	1	6	6.53822	4.07465	9.75894	11.1976	13.0624	8.26301	7.1359	6.21204	10.7947	5.14681	7.08566	7.24152	5.9686	6.21099	1.73458	8.52767	6.63859
CRH04_RS02955	WP_010989519.1	MucBP domain-containing protein	NZ_CP023861.1	613835	615295	+	1461	similar to AA sequence:RefSeq:NP_464104.1	WP_010989519.1	613835	615295	+	CDS	---	---	Remaining_genes	254	224	249	206	728	608	717	722	381	381	239	304	790	942	747	789	184.523	182.544	173.57	153.78	475.471	418.659	465.131	498.344	514.096	490.233	338.695	440.284	1178.8	1170.15	1295.73	1121.39	342.849
CRH04_RS01465	nrdD	anaerobic ribonucleoside-triphosphate reductase	NZ_CP023861.1	302006	304135	+	2130	similar to AA sequence:RefSeq:NP_463810.1	WP_010989397.1	302006	304135	+	CDS	---	---	Remaining_genes	3565	2791	4296	4175	8032	8026	10195	9714	2899	3304	3391	3530	8471	9688	6491	8102	2589.86	2274.47	2994.6	3116.65	5245.85	5526.58	6613.68	6704.87	3911.72	4251.26	4805.49	5112.51	12640	12034.4	11259.2	11515.2	3256.83
CRH04_RS02895	hisA	1-(5-phosphoribosyl)-5-[(5-phosphoribosylamino)methylideneamino]imidazole-4-carboxamide isomerase	NZ_CP023861.1	602210	602929	-	720	similar to AA sequence:RefSeq:NP_464092.1	WP_010989518.1	602210	602929	-	CDS	---	---	Remaining_genes	1855	2011	1939	1796	3785	4009	4700	4087	1285	1353	1244	1174	2953	3065	2147	2965	1347.6	1638.82	1351.61	1340.72	2472.06	2760.54	3048.97	2820.96	1733.89	1740.91	1762.91	1700.31	4406.32	3807.34	3724.14	4214.09	1615.31
CRH04_RS02910	hisD	histidinol dehydrogenase	NZ_CP023861.1	604123	605403	-	1281	similar to AA sequence:RefSeq:NP_464095.1	WP_009930740.1	604123	605403	-	CDS	---	---	Remaining_genes	4298	4245	3990	3920	7676	7748	8122	7714	2765	3129	2583	2662	5438	5496	3704	4800	3122.36	3459.38	2781.3	2926.3	5013.34	5335.15	5268.89	5324.41	3730.91	4026.09	3660.45	3855.38	8114.32	6827.12	6424.88	6822.14	3584.68
CRH04_RS10225	leuD	3-isopropylmalate dehydratase small subunit	NZ_CP023861.1	2063635	2064213	+	579	similar to AA sequence:RefSeq:NP_465514.1	WP_003723155.1	2063635	2064213	+	CDS	---	---	Remaining_genes	10853	10865	10383	8896	18765	18103	24087	23270	10671	11790	9453	9053	25856	25764	17964	21890	7884.37	8854.21	7237.65	6640.9	12255.8	12465.4	15625.7	16061.6	14398.7	15170.2	13396.1	13111.5	38581	32004	31160	31111.8	11576.9
CRH04_RS10220	leuC	3-isopropylmalate dehydratase large subunit	NZ_CP023861.1	2062260	2063645	+	1386	similar to AA sequence:RefSeq:NP_465513.1	WP_010989859.1	2062260	2063645	+	CDS	---	---	Remaining_genes	20404	21521	19991	17706	35366	33860	43206	42456	20827	23309	18314	18362	47128	49311	35950	42014	14822.9	17538.1	13935.1	13217.6	23098.2	23315.5	28028.5	29304.3	28102.6	29991.7	25953.4	26593.7	70322.1	61254	62358.1	59713.6	22613.8
CRH04_RS10210	WP_003723152.1	2-isopropylmalate synthase	NZ_CP023861.1	2059666	2061201	+	1536	similar to AA sequence:RefSeq:NP_465511.1	WP_003723152.1	2059666	2061201	+	CDS	---	---	Remaining_genes	16380	16139	17036	14925	29391	27720	36462	34333	16173	19530	14118	13934	39648	41939	32568	35828	11899.6	13152.1	11875.2	11141.6	19195.8	19087.6	23653.5	23697.6	21822.8	25129.3	20007.1	20180.7	59160.8	52096.6	56491.8	50921.6	18000.9
CRH04_RS02900	hisH	imidazole glycerol phosphate synthase subunit HisH	NZ_CP023861.1	602911	603534	-	624	similar to AA sequence:RefSeq:NP_464093.1	WP_009930737.1	602911	603534	-	CDS	---	---	Remaining_genes	2173	2094	2179	1881	3957	3672	4416	4064	1655	1701	1512	1528	3108	2914	2058	2448	1578.62	1706.46	1518.91	1404.17	2584.39	2528.48	2864.74	2805.08	2233.15	2188.68	2142.7	2213.01	4637.6	3619.77	3569.76	3479.29	1926.73
CRH04_RS10205	ilvC	ketol-acid reductoisomerase	NZ_CP023861.1	2058513	2059505	+	993	similar to AA sequence:RefSeq:NP_465510.1	WP_009931317.1	2058513	2059505	+	CDS	---	---	Remaining_genes	20511	20476	21238	18982	34055	32004	40581	39903	21467	25471	18327	18456	43044	46662	34025	36940	14900.6	16686.5	14804.3	14170.1	22242	22037.5	26325.6	27542.1	28966.2	32773.6	25971.8	26729.9	64228.1	57963.5	59019	52502	23331.7
CRH04_RS07715	WP_003723521.1	P-II family nitrogen regulator	NZ_CP023861.1	1549918	1550280	+	363	similar to AA sequence:RefSeq:NP_465042.1	WP_003723521.1	1549918	1550280	+	CDS	---	---	Remaining_genes	4843	5525	2951	2464	1332	1354	1014	1159	422	292	369	401	66	109	64	75	3518.29	4502.49	2057.05	1839.39	869.955	932.344	657.8	799.973	569.419	375.717	522.922	580.77	98.4819	135.4	111.013	106.596	2241.48
CRH04_RS00030	gyrB	DNA topoisomerase (ATP-hydrolyzing) subunit B	NZ_CP023861.1	6030	7967	+	1938	similar to AA sequence:RefSeq:NP_463539.1	WP_003723769.1	6030	7967	+	CDS	---	---	Remaining_genes	11747	9754	12850	12130	10681	9574	10002	8919	7170	7418	6731	6634	4406	5446	4125	4563	8533.83	7948.82	8957.32	9055.09	6975.96	6592.51	6488.48	6156.14	9674.73	9544.75	9538.72	9608.04	6574.42	6765.01	7155.14	6485.29	8925.53
CRH04_RS10190	ilvD	dihydroxy-acid dehydratase	NZ_CP023861.1	2054490	2056181	+	1692	similar to AA sequence:RefSeq:NP_465507.1	WP_003728794.1	2054490	2056181	+	CDS	---	---	Remaining_genes	17296	16232	17816	15919	29939	30178	39219	35333	16435	19100	14662	14523	47601	49890	36145	44116	12565	13227.9	12419	11883.6	19553.7	20780.1	25442.1	24387.8	22176.3	24576	20778	21033.7	71027.9	61973.3	62696.4	62701.1	18136.3
CRH04_RS05615	lspA	signal peptidase II	NZ_CP023861.1	1136899	1137396	+	498	similar to AA sequence:RefSeq:NP_464626.1	WP_010989666.1	1136899	1137396	+	CDS	---	---	Remaining_genes	256	197	205	161	370	367	452	340	127	158	107	119	263	295	205	292	185.976	160.541	142.899	120.187	241.654	252.711	293.22	234.677	171.365	203.299	151.633	172.348	392.436	366.449	355.589	415.013	180.295
CRH04_RS07710	WP_003723520.1	ammonium transporter	NZ_CP023861.1	1548699	1549901	+	1203	similar to AA sequence:RefSeq:NP_465041.1	WP_003723520.1	1548699	1549901	+	CDS	---	---	Remaining_genes	12365	14521	7480	5981	3637	3515	2983	3208	916	682	782	847	144	173	140	148	8982.79	11833.6	5214.06	4464.84	2375.39	2420.37	1935.13	2214.25	1235.99	877.53	1108.2	1226.71	214.87	214.9	242.841	210.349	5732.48
CRH04_RS07720	WP_003727404.1	hypothetical protein	NZ_CP023861.1	1550433	1550810	+	378	similar to AA sequence:RefSeq:NP_465043.1	WP_003727404.1	1550433	1550810	+	CDS	---	---	Remaining_genes	5402	6175	3468	3088	1795	1691	1262	1551	1036	952	947	878	313	370	321	283	3924.39	5032.19	2417.43	2305.2	1172.35	1164.4	818.682	1070.54	1397.91	1224.94	1342.02	1271.61	467.043	459.613	556.8	402.222	2894.86
CRH04_RS00025	recF	DNA replication/repair protein RecF	NZ_CP023861.1	4869	5978	+	1110	similar to AA sequence:RefSeq:NP_463538.1	WP_003723768.1	4869	5978	+	CDS	---	---	Remaining_genes	3721	2929	3937	4604	3216	2915	2695	2830	2646	2852	2620	2502	1648	1781	1314	1601	2703.19	2386.93	2744.35	3436.9	2100.43	2007.22	1748.29	1953.34	3570.34	3669.67	3712.89	3623.66	2459.06	2212.36	2279.24	2275.47	3082.53
CRH04_RS10195	ilvB	biosynthetic-type acetolactate synthase large subunit	NZ_CP023861.1	2056202	2057920	+	1719	similar to AA sequence:RefSeq:NP_465508.1	WP_003732013.1	2056202	2057920	+	CDS	---	---	Remaining_genes	22691	22603	23034	20609	39300	37935	50200	45815	19810	21959	17602	17016	58875	59607	45588	51959	16484.3	18419.9	16056.3	15384.7	25667.6	26121.5	32565.6	31622.8	26730.3	28254.7	24944.4	24644.3	87850.4	74043.7	79076	73848.2	22472.3
CRH04_RS00805	WP_003733311.1	Ig-like domain-containing protein	NZ_CP023861.1	159661	161373	+	1713	similar to AA sequence:RefSeq:NP_463693.1	WP_003733311.1	159661	161373	+	CDS	---	---	Remaining_genes	1587	1324	1581	1383	2764	2630	2947	2957	3563	3439	2235	2532	3688	4951	4057	3610	1152.91	1078.97	1102.06	1032.41	1805.22	1810.98	1911.77	2041	4807.68	4424.97	3167.29	3667.1	5503.05	6150.12	7037.19	5130.81	2866.13
CRH04_RS04355	WP_003721422.1	alpha/beta fold hydrolase	NZ_CP023861.1	895277	895987	+	711	similar to AA sequence:RefSeq:NP_464383.1	WP_003721422.1	895277	895987	+	CDS	---	---	Remaining_genes	2658	2221	2617	2276	3648	3344	3560	3359	2496	2765	2118	2041	3158	3733	3120	3587	1930.96	1809.96	1824.23	1699.04	2382.58	2302.63	2309.44	2318.47	3367.94	3557.73	3001.49	2955.99	4712.21	4637.13	5411.89	5098.12	2666.65
CRH04_RS12255	yugI	S1 domain-containing post-transcriptional regulator GSP13	NZ_CP023861.1	2446241	2446591	-	351	similar to AA sequence:RefSeq:NP_465892.1	WP_003722395.1	2446241	2446591	-	CDS	---	---	Remaining_genes	2470	2279	2338	2357	3580	3518	3505	3426	1479	1598	1340	1352	2164	2417	1842	2466	1794.38	1857.22	1629.74	1759.51	2338.17	2422.44	2273.76	2364.72	1995.67	2056.15	1898.96	1958.11	3229.01	3002.39	3195.09	3504.87	1925.85
CRH04_RS11075	WP_010989907.1	flavodoxin	NZ_CP023861.1	2235305	2235739	-	435	similar to AA sequence:RefSeq:NP_465677.1	WP_010989907.1	2235305	2235739	-	CDS	---	---	Remaining_genes	2328	2154	2613	2551	4540	4184	4953	4259	1610	1671	1700	1896	3987	4504	3161	4257	1691.22	1755.36	1821.44	1904.33	2965.16	2881.04	3213.1	2939.68	2172.43	2150.08	2409.12	2745.98	5949.2	5594.86	5483	6050.38	1942.27
CRH04_RS04275	WP_003721406.1	calcium-transporting ATPase	NZ_CP023861.1	872615	875254	+	2640	similar to AA sequence:RefSeq:NP_464367.1	WP_003721406.1	872615	875254	+	CDS	---	---	Remaining_genes	7279	6916	7669	7214	11563	10935	12558	12011	4692	4284	4234	3936	5956	7092	4332	5666	5287.97	5636.05	5345.81	5385.28	7552.02	7529.67	8146.6	8290.32	6331.08	5512.23	6000.14	5700.52	8887.25	8809.67	7514.2	8052.96	5691.83
CRH04_RS00555	WP_010989346.1	alpha/beta hydrolase	NZ_CP023861.1	117839	118951	+	1113	similar to AA sequence:RefSeq:NP_463643.1	WP_010989346.1	117839	118951	+	CDS	---	---	Remaining_genes	2191	2707	2689	2874	1608	1608	2035	1765	872	1000	1025	1123	454	594	392	427	1591.69	2206.01	1874.41	2145.45	1050.22	1107.24	1320.14	1218.25	1176.62	1286.7	1452.56	1626.44	677.436	737.866	679.955	606.886	1565.26
CRH04_RS00550	WP_010989345.1	AraC family transcriptional regulator	NZ_CP023861.1	116970	117800	+	831	similar to AA sequence:RefSeq:NP_463642.1	WP_010989345.1	116970	117800	+	CDS	---	---	Remaining_genes	1563	1864	1890	1990	1354	1179	1396	1279	716	807	877	877	419	459	268	407	1135.47	1519.03	1317.46	1485.54	884.323	811.841	905.61	882.801	966.123	1038.37	1242.82	1270.16	625.211	570.169	464.867	578.46	1164.75
CRH04_RS01470	nrdG	anaerobic ribonucleoside-triphosphate reductase activating protein	NZ_CP023861.1	304131	304679	+	549	similar to AA sequence:RefSeq:NP_463811.1	WP_010989398.1	304131	304679	+	CDS	---	---	Remaining_genes	1158	1111	1442	1515	2355	2385	3173	3005	1241	1568	1358	1340	4115	4684	3855	3675	841.251	905.387	1005.17	1130.95	1538.1	1642.27	2058.38	2074.13	1674.52	2017.55	1924.47	1940.73	6140.2	5818.46	6686.8	5223.2	1359.68
CRH04_RS13795	WP_003722022.1	PTS galactitol transporter subunit IIC	NZ_CP023861.1	2738719	2739987	-	1269	similar to AA sequence:RefSeq:NP_466187.1	WP_003722022.1	2738719	2739987	-	CDS	---	---	Remaining_genes	1005	1513	1966	1918	567	547	815	748	472	635	634	708	320	389	254	260	730.102	1232.99	1370.43	1431.79	370.318	376.656	528.705	516.29	636.886	817.055	898.462	1025.4	477.488	483.215	440.583	369.532	854.258
CRH04_RS12400	WP_003722421.1	NifU family protein	NZ_CP023861.1	2472086	2472319	+	234	similar to AA sequence:RefSeq:NP_465920.1	WP_003722421.1	2472086	2472319	+	CDS	---	---	Remaining_genes	338	246	263	230	461	431	512	456	191	197	164	189	425	462	417	451	245.547	200.473	183.329	171.696	301.088	296.78	332.144	314.744	257.723	253.48	232.41	273.729	634.164	573.896	723.319	640.996	239.306
CRH04_RS12280	WP_009931234.1	aspartate kinase	NZ_CP023861.1	2450435	2451793	+	1359	similar to AA sequence:RefSeq:NP_465897.1	WP_009931234.1	2450435	2451793	+	CDS	---	---	Remaining_genes	3006	2469	2892	2929	4346	4191	4686	4219	2304	2526	1955	2047	3942	4241	3525	3926	2183.77	2012.06	2015.92	2186.51	2838.46	2885.86	3039.89	2912.07	3108.87	3250.21	2770.49	2964.68	5882.06	5268.16	6114.39	5579.94	2638.73
CRH04_RS00650	WP_010989349.1	N-acetylmuramoyl-L-alanine amidase	NZ_CP023861.1	130650	131375	+	726	similar to AA sequence:RefSeq:NP_463662.1	WP_010989349.1	130650	131375	+	CDS	---	---	Remaining_genes	3845	4129	4562	4120	2381	2479	2588	2129	749	687	829	832	506	613	452	464	2793.27	3364.84	3180.02	3075.6	1555.08	1707	1678.88	1469.49	1010.65	883.964	1174.8	1204.99	755.028	761.468	784.03	659.473	2013.18
CRH04_RS03050	WP_003723401.1	O-acetylhomoserine aminocarboxypropyltransferase/cysteine synthase	NZ_CP023861.1	636442	637716	-	1275	similar to AA sequence:RefSeq:NP_464123.1	WP_003723401.1	636442	637716	-	CDS	---	---	Remaining_genes	760	614	704	627	1048	1049	1270	1326	669	727	611	724	1191	1432	949	1018	552.117	500.367	490.735	468.058	684.469	722.325	823.872	915.241	902.705	935.432	865.868	1048.57	1777.15	1778.83	1646.12	1446.86	722.655
CRH04_RS09065	WP_009930606.1	sodium-dependent transporter	NZ_CP023861.1	1833123	1834475	+	1353	similar to AA sequence:RefSeq:NP_465286.1	WP_009930606.1	1833123	1834475	+	CDS	---	---	Remaining_genes	2422	2115	2176	1889	3259	2884	3096	2786	2193	2052	1694	1442	2740	3055	2238	2597	1759.51	1723.58	1516.82	1410.15	2128.51	1985.88	2008.43	1922.97	2959.09	2640.31	2400.62	2088.45	4088.49	3794.92	3881.99	3691.06	2270.62
CRH04_RS10275	WP_003723163.1	PTS system mannose/fructose/sorbose family transporter subunit IID	NZ_CP023861.1	2073282	2074100	-	819	similar to AA sequence:RefSeq:NP_465524.1	WP_003723163.1	2073282	2074100	-	CDS	---	---	Remaining_genes	152	211	281	353	125	121	154	183	83	125	197	206	73	58	37	52	110.423	171.95	195.876	263.516	81.6399	83.3187	99.9025	126.312	111.995	160.838	279.175	298.351	108.927	72.0475	64.1794	73.9065	138.801
CRH04_RS09890	aroA	3-phosphoshikimate 1-carboxyvinyltransferase	NZ_CP023861.1	1998168	1999451	-	1284	similar to AA sequence:RefSeq:NP_465447.1	WP_003732042.1	1998168	1999451	-	CDS	---	---	Remaining_genes	4873	4921	5279	5120	8266	8155	9763	9515	4135	3619	4012	3941	9620	9645	6823	9485	3540.08	4010.27	3679.82	3822.1	5398.68	5615.41	6333.43	6567.51	5579.5	4656.57	5685.53	5707.76	14354.5	11981	11835	13480.8	4446.61
CRH04_RS01380	inlG	class 1 internalin InlG	NZ_CP023861.1	282753	284222	+	1470	similar to AA sequence:RefSeq:NP_463793.1	WP_010989385.1	282753	284222	+	CDS	---	---	Remaining_genes	137	126	142	117	204	176	232	213	157	166	108	124	263	270	205	272	99.5263	102.681	98.9836	87.341	133.236	121.191	150.503	147.018	211.845	213.592	153.05	179.59	392.436	335.394	355.589	386.588	156.911
CRH04_RS04115	WP_003721372.1	ABC transporter permease	NZ_CP023861.1	835938	836744	+	807	similar to AA sequence:RefSeq:NP_464335.1	WP_003721372.1	835938	836744	+	CDS	---	---	Remaining_genes	408	363	312	327	183	132	149	157	62	55	56	31	19	29	22	14	296.399	295.819	217.485	244.107	119.521	90.8932	96.6589	108.366	83.6587	70.7686	79.3594	44.8974	28.3509	36.0238	38.1607	19.8979	186.662
CRH04_RS10200	ilvN	acetolactate synthase small subunit	NZ_CP023861.1	2057924	2058412	+	489	similar to AA sequence:RefSeq:NP_465509.1	WP_003723150.1	2057924	2058412	+	CDS	---	---	Remaining_genes	10013	10169	9467	8934	15683	15221	17679	18573	10504	11896	8904	9250	24766	23340	15398	16741	7274.14	8287.02	6599.14	6669.27	10242.9	10480.9	11468.7	12819.6	14173.4	15306.6	12618.1	13396.8	36954.6	28992.9	26709	23793.6	11260.3
CRH04_RS10780	WP_009925710.1	PLP-dependent aminotransferase family protein	NZ_CP023861.1	2179758	2181200	-	1443	similar to AA sequence:RefSeq:NP_465624.1	WP_009925710.1	2179758	2181200	-	CDS	---	---	Remaining_genes	1043	920	1203	1036	1666	1659	1976	1836	551	695	565	533	1381	1420	1081	1632	757.707	749.735	838.572	773.378	1088.1	1142.36	1281.87	1267.26	743.483	894.257	800.68	771.946	2060.66	1763.92	1875.08	2319.53	786.296
CRH04_RS04750	lplA1	lipoate protein ligase LplA1	NZ_CP023861.1	967783	968775	+	993	similar to AA sequence:RefSeq:NP_464456.1	WP_003722753.1	967783	968775	+	CDS	---	---	Remaining_genes	2676	2326	3008	2708	3872	3724	4038	3869	2231	2419	1977	2136	2359	2907	2192	2561	1944.03	1895.53	2096.78	2021.53	2528.88	2564.29	2619.52	2670.49	3010.36	3112.53	2801.67	3093.58	3519.98	3611.07	3802.2	3639.89	2490.61
CRH04_RS12560	WP_010989991.1	ABC transporter ATP-binding protein	NZ_CP023861.1	2498381	2499169	-	789	similar to AA sequence:RefSeq:NP_465952.1	WP_010989991.1	2498381	2499169	-	CDS	---	---	Remaining_genes	8447	7287	9370	8373	6582	6264	6361	6276	2831	3077	3127	2662	2335	2682	1834	2301	6136.49	5938.39	6531.52	6250.48	4298.83	4313.29	4126.49	4331.87	3819.97	3959.18	4431.37	3855.38	3484.17	3331.58	3181.22	3270.36	4963.51
CRH04_RS00620	WP_010989348.1	phage tail protein	NZ_CP023861.1	127186	128319	+	1134	similar to AA sequence:RefSeq:NP_463656.1	WP_010989348.1	127186	128319	+	CDS	---	---	Remaining_genes	7485	7794	8760	7940	4313	4143	4336	3755	1226	1197	1259	1233	771	1049	741	762	5437.62	6351.56	6106.31	5927.24	2816.9	2852.81	2812.84	2591.8	1654.28	1540.18	1784.17	1785.76	1150.45	1303.07	1285.32	1083.01	3745.91
CRH04_RS13790	WP_009930553.1	galactitol-1-phosphate 5-dehydrogenase	NZ_CP023861.1	2737630	2738679	-	1050	similar to AA sequence:RefSeq:NP_466186.1	WP_009930553.1	2737630	2738679	-	CDS	---	---	Remaining_genes	643	850	1249	1165	315	233	373	359	218	321	321	406	200	207	132	179	467.12	692.69	870.637	869.677	205.732	160.44	241.972	247.792	294.155	413.031	454.899	588.011	298.43	257.135	228.964	254.409	466.749
CRH04_RS04345	WP_010989595.1	D-alanine--D-alanine ligase	NZ_CP023861.1	892661	893770	+	1110	similar to AA sequence:RefSeq:NP_464381.1	WP_010989595.1	892661	893770	+	CDS	---	---	Remaining_genes	2420	1760	2592	2206	3363	3425	3626	3133	1962	2014	1718	1611	2190	2862	2365	2580	1758.06	1434.28	1806.8	1646.79	2196.44	2358.4	2352.25	2162.48	2647.39	2591.42	2434.63	2333.22	3267.81	3555.17	4102.28	3666.9	2107.79
CRH04_RS03310	WP_010989536.1	VOC family protein	NZ_CP023861.1	688618	689454	+	837	similar to AA sequence:RefSeq:NP_464173.1	WP_010989536.1	688618	689454	+	CDS	---	---	Remaining_genes	376	342	356	265	537	492	548	527	250	298	237	264	307	399	312	338	273.152	278.706	248.156	197.824	350.725	338.784	355.497	363.75	337.334	383.437	335.86	382.352	458.09	495.637	541.189	480.392	318.157
CRH04_RS01500	WP_010989401.1	pyridoxal phosphate-dependent aminotransferase	NZ_CP023861.1	309536	310714	+	1179	similar to AA sequence:RefSeq:NP_463817.1	WP_010989401.1	309536	310714	+	CDS	---	---	Remaining_genes	1160	962	1113	985	1389	1405	1609	1379	708	764	667	616	927	983	744	905	842.704	783.962	775.836	735.306	907.182	967.461	1043.79	951.823	955.329	983.04	945.227	892.155	1383.22	1221.08	1290.53	1286.26	891.259
CRH04_RS10670	WP_010989887.1	hypothetical protein	NZ_CP023861.1	2157949	2159091	-	1143	similar to AA sequence:RefSeq:NP_465603.1	WP_010989887.1	2157949	2159091	-	CDS	---	---	Remaining_genes	2389	1770	2348	1889	2915	2792	3075	3086	2216	2130	1849	1779	2811	3376	2380	2825	1735.54	1442.43	1636.71	1410.15	1903.84	1922.53	1994.81	2130.04	2990.12	2740.67	2620.28	2576.53	4194.44	4193.66	4128.3	4015.11	2227.19
CRH04_RS02645	WP_010989500.1	lmo0514 family class 1 internalin	NZ_CP023861.1	547519	549333	+	1815	similar to AA sequence:RefSeq:NP_464042.1	WP_010989500.1	547519	549333	+	CDS	---	---	Remaining_genes	2774	2175	2889	2432	6672	6842	8006	8715	20018	17150	12453	13251	21542	24951	19355	19418	2015.23	1772.47	2013.83	1815.5	4357.61	4711.3	5193.63	6015.33	27011	22066.9	17647.5	19191.5	32143.9	30994.1	33572.8	27598.4	13216.4
CRH04_RS07540	WP_003721991.1	ComE operon protein 2	NZ_CP023861.1	1517614	1518171	-	558	similar to AA sequence:RefSeq:NP_465008.1	WP_003721991.1	1517614	1518171	-	CDS	---	---	Remaining_genes	1817	1491	1854	1816	2545	2410	2933	2671	1313	1561	1155	1077	2344	2574	1936	2128	1319.99	1215.06	1292.36	1355.65	1662.19	1659.49	1902.69	1843.6	1771.68	2008.54	1636.79	1559.82	3497.6	3197.42	3358.14	3024.48	1578.82
CRH04_RS10860	WP_010989900.1	ABC transporter permease	NZ_CP023861.1	2194396	2196333	+	1938	similar to AA sequence:RefSeq:NP_465639.1	WP_010989900.1	2194396	2196333	+	CDS	---	---	Remaining_genes	11223	11301	539780	698564	5679	4950	9301	8352	6451	6858	7668	6307	3285	3855	3156	3308	8153.16	9209.52	376263	521481	3709.06	3408.49	6033.72	5764.78	8704.56	8824.2	10866.6	9134.45	4901.71	4788.67	5474.33	4701.59	8722.86
CRH04_RS14075	tadA	tRNA adenosine(34) deaminase TadA	NZ_CP023861.1	2794754	2795221	-	468	similar to AA sequence:RefSeq:NP_466241.1	WP_009931378.1	2794754	2795221	-	CDS	---	---	Remaining_genes	7273	6340	9331	9417	7336	7109	8773	7283	3637	3625	4102	3849	2852	3671	2452	3028	5283.61	5166.65	6504.34	7029.83	4791.28	4895.15	5691.2	5026.92	4907.53	4664.29	5813.08	5574.52	4255.61	4560.11	4253.19	4303.63	5005.52
CRH04_RS04745	WP_010989617.1	MBL fold metallo-hydrolase	NZ_CP023861.1	967028	967756	+	729	similar to AA sequence:RefSeq:NP_464455.1	WP_010989617.1	967028	967756	+	CDS	---	---	Remaining_genes	3170	3005	3184	2863	4399	4120	4441	4360	2595	2532	2304	2386	3036	3389	2395	2717	2302.91	2448.86	2219.46	2137.24	2873.07	2836.97	2880.96	3009.39	3501.52	3257.93	3265.07	3455.65	4530.17	4209.81	4154.32	3861.61	2877.81
CRH04_RS09910	aroB	3-dehydroquinate synthase	NZ_CP023861.1	2002045	2003139	-	1095	similar to AA sequence:RefSeq:NP_465451.1	WP_003723910.1	2002045	2003139	-	CDS	---	---	Remaining_genes	3532	3445	3699	3357	5063	4922	5563	5138	2419	2266	2287	2305	3780	4047	2874	4522	2565.89	2807.43	2578.45	2506.01	3306.74	3389.21	3608.82	3546.39	3264.04	2915.67	3240.98	3338.34	5640.33	5027.18	4985.18	6427.02	2888.26
CRH04_RS10855	WP_003722374.1	ABC transporter ATP-binding protein	NZ_CP023861.1	2193642	2194406	+	765	similar to AA sequence:RefSeq:NP_465638.1	WP_003722374.1	2193642	2194406	+	CDS	---	---	Remaining_genes	3024	2072	100034	132079	2191	1682	2713	2469	4119	3914	4008	3545	1376	1869	1614	1650	2196.84	1688.53	69730.4	98597.5	1430.98	1158.2	1759.97	1704.17	5557.91	5036.15	5679.87	5134.24	2053.2	2321.67	2799.61	2345.11	3619.86
CRH04_RS10830	WP_003731936.1	alpha/beta hydrolase	NZ_CP023861.1	2189602	2190396	+	795	similar to AA sequence:RefSeq:NP_465633.1	WP_003731936.1	2189602	2190396	+	CDS	---	---	Remaining_genes	523	445	586	578	391	314	436	434	370	353	341	338	235	234	166	176	379.943	362.644	408.482	431.479	255.37	216.216	282.841	299.559	499.254	454.206	483.242	489.527	350.655	290.674	287.94	250.145	424.012
CRH04_RS14620	serC	3-phosphoserine/phosphohydroxythreonine transaminase	NZ_CP023861.1	2912593	2913681	-	1089	similar to AA sequence:RefSeq:NP_466347.1	WP_009931650.1	2912593	2913681	-	CDS	---	---	Remaining_genes	6071	5055	5646	5149	7741	7489	8097	7185	4159	4106	4001	3784	5977	7258	6184	6654	4410.39	4119.47	3935.64	3843.75	5055.79	5156.81	5252.67	4959.28	5611.88	5283.2	5669.95	5480.38	8918.58	9015.88	10726.6	9457.18	4856.24
CRH04_RS11250	pepF	oligoendopeptidase F	NZ_CP023861.1	2275521	2277323	-	1803	similar to AA sequence:RefSeq:NP_465712.1	WP_010989921.1	2275521	2277323	-	CDS	---	---	Remaining_genes	14422	12859	14869	12782	18636	17313	18203	17328	4449	4812	4198	4272	5524	6723	4793	5739	10477.1	10479.2	10364.7	9541.81	12171.5	11921.5	11808.6	11960.3	6003.19	6191.61	5949.12	6187.15	8242.64	8351.3	8313.84	8156.72	8287.78
CRH04_RS03080	WP_010989527.1	DUF4097 domain-containing protein	NZ_CP023861.1	641207	642304	+	1098	similar to AA sequence:RefSeq:NP_464128.1	WP_010989527.1	641207	642304	+	CDS	---	---	Remaining_genes	2864	2767	2839	2667	2331	2083	1946	1899	754	763	625	717	382	579	449	458	2080.61	2254.91	1978.97	1990.93	1522.42	1434.32	1262.4	1310.74	1017.4	981.753	885.708	1038.43	570.002	719.233	778.826	650.945	1583.67
CRH04_RS10175	WP_003727979.1	hypothetical protein	NZ_CP023861.1	2052693	2052827	+	135	similar to AA sequence:RefSeq:NP_465504.1	WP_003727979.1	2052693	2052827	+	CDS	---	---	Remaining_genes	394	265	368	361	504	562	523	550	214	260	217	202	373	456	373	452	286.229	215.956	256.521	269.488	329.172	386.985	339.279	379.625	288.758	334.542	307.518	292.557	556.572	566.442	646.998	642.418	281.371
CRH04_RS12820	WP_009930948.1	hypothetical protein	NZ_CP023861.1	2554452	2555924	-	1473	similar to AA sequence:RefSeq:NP_466002.1	WP_009930948.1	2554452	2555924	-	CDS	---	---	Remaining_genes	1840	1606	2028	1856	2581	2341	2829	2706	1314	1399	1234	1120	2064	2379	1773	1916	1336.7	1308.78	1413.65	1385.51	1685.7	1611.98	1835.22	1867.75	1773.03	1800.1	1748.74	1622.1	3079.8	2955.19	3075.41	2723.17	1554.65
CRH04_RS14765	WP_010990093.1	protein jag	NZ_CP023861.1	2941597	2942214	-	618	similar to AA sequence:RefSeq:NP_466375.1	WP_010990093.1	2941597	2942214	-	CDS	---	---	Remaining_genes	11215	10982	12478	11186	11286	10211	9487	9427	4782	5056	4277	4075	2797	3544	2749	2805	8147.35	8949.56	8698.01	8350.39	7371.1	7031.14	6154.39	6506.77	6452.52	6505.56	6061.07	5901.84	4173.55	4402.35	4768.36	3986.69	7513.75
CRH04_RS07805	WP_003732586.1	YebC/PmpR family DNA-binding transcriptional regulator	NZ_CP023861.1	1570155	1570877	-	723	similar to AA sequence:RefSeq:NP_465060.1	WP_003732586.1	1570155	1570877	-	CDS	---	---	Remaining_genes	781	686	770	751	1149	1128	1102	1032	375	340	334	368	491	639	550	610	567.372	559.042	536.742	560.624	750.434	776.723	714.887	712.314	506	437.478	473.322	532.976	732.646	793.765	954.018	866.98	517.473
CRH04_RS11395	WP_003720598.1	YtxH domain-containing protein	NZ_CP023861.1	2305630	2305989	+	360	similar to AA sequence:RefSeq:NP_465741.1	WP_003720598.1	2305630	2305989	+	CDS	---	---	Remaining_genes	1793	1278	1629	1501	2232	2081	2290	2116	1003	1045	948	984	1218	1464	1021	1479	1302.56	1041.48	1135.52	1120.5	1457.76	1432.94	1485.56	1460.52	1353.38	1344.6	1343.44	1425.13	1817.44	1818.58	1771	2102.07	1260.51
CRH04_RS08245	WP_003732536.1	NAD(P)H-hydrate dehydratase	NZ_CP023861.1	1664573	1665400	+	828	similar to AA sequence:RefSeq:NP_465147.1	WP_003732536.1	1664573	1665400	+	CDS	---	---	Remaining_genes	3649	3301	3663	3413	4907	4750	5186	5203	2353	2278	2213	1870	3022	3260	2101	2719	2650.89	2690.08	2553.36	2547.82	3204.86	3270.78	3364.25	3591.25	3174.98	2931.11	3136.11	2708.33	4509.28	4049.57	3644.35	3864.46	2861.76
CRH04_RS11195	WP_003722301.1	DUF4870 domain-containing protein	NZ_CP023861.1	2259364	2259708	+	345	similar to AA sequence:RefSeq:NP_465701.1	WP_003722301.1	2259364	2259708	+	CDS	---	---	Remaining_genes	2569	1627	49542	66894	2006	1523	2142	1660	3584	3320	3145	2449	1140	1396	1367	1294	1866.3	1325.89	34534.1	49936.6	1310.16	1048.71	1389.55	1145.78	4836.01	4271.85	4456.88	3546.9	1701.05	1734.11	2371.17	1839.13	3075.01
CRH04_RS00895	WP_003722710.1	carbohydrate ABC transporter permease	NZ_CP023861.1	180050	180895	+	846	similar to AA sequence:RefSeq:NP_463711.1	WP_003722710.1	180050	180895	+	CDS	---	---	Remaining_genes	157	136	173	167	86	89	100	80	81	70	78	74	47	34	50	35	114.056	110.83	120.593	124.666	56.1682	61.284	64.8718	55.2182	109.296	90.0691	110.536	107.174	70.1311	42.2347	86.7289	49.7447	106.063
CRH04_RS04105	WP_003733776.1	XRE family transcriptional regulator	NZ_CP023861.1	834286	834825	+	540	similar to AA sequence:RefSeq:NP_464333.1	WP_003733776.1	834286	834825	+	CDS	---	---	Remaining_genes	120	109	205	187	125	91	100	84	35	44	33	34	10	23	13	16	87.1763	88.8273	142.899	139.596	81.6399	62.6612	64.8718	57.9791	47.2267	56.6149	46.7654	49.2423	14.9215	28.5706	22.5495	22.7405	69.9613
CRH04_RS14070	WP_003722078.1	cytochrome ubiquinol oxidase subunit I	NZ_CP023861.1	2792966	2794369	-	1404	similar to AA sequence:RefSeq:NP_466240.1	WP_003722078.1	2792966	2794369	-	CDS	---	---	Remaining_genes	52649	48772	68810	66785	52427	49963	55716	52847	34553	32332	33885	32844	18157	23720	15050	15161	38247.9	39745.7	47965.2	49855.3	34241.1	34403.8	36144	36476.4	46623.5	41601.6	48019.5	47568.1	27093	29464.9	26105.4	21548	41554.7
CRH04_RS13530	secY	preprotein translocase subunit SecY	NZ_CP023861.1	2695476	2696768	-	1293	similar to AA sequence:RefSeq:NP_466135.1	WP_003723679.1	2695476	2696768	-	CDS	---	---	Remaining_genes	222858	220403	229349	213774	208735	193430	192645	182644	53925	55207	50544	44290	32224	40832	31999	33057	161899	179613	159872	159583	136329	133193	124972	126066	72762.8	71034.9	71627.5	64145.4	48083.1	50721.4	55504.8	46983.2	121328
CRH04_RS10170	WP_003723145.1	DUF1694 domain-containing protein	NZ_CP023861.1	2052230	2052658	+	429	similar to AA sequence:RefSeq:NP_465503.1	WP_003723145.1	2052230	2052658	+	CDS	---	---	Remaining_genes	1484	1267	1565	1433	2013	1927	2136	2181	1011	1249	979	943	1529	1767	1116	1399	1078.08	1032.52	1090.91	1069.74	1314.73	1326.9	1385.66	1505.39	1364.18	1607.09	1387.37	1365.75	2281.5	2194.96	1935.79	1988.37	1270.47
CRH04_RS12440	WP_003722429.1	DUF1634 domain-containing protein	NZ_CP023861.1	2478222	2478584	+	363	similar to AA sequence:RefSeq:NP_465928.1	WP_003722429.1	2478222	2478584	+	CDS	---	---	Remaining_genes	1311	1276	1337	1178	1774	1822	2010	1621	847	885	792	721	851	1018	787	961	952.401	1039.85	931.979	879.382	1158.63	1254.6	1303.92	1118.86	1142.89	1138.73	1122.37	1044.23	1269.82	1264.56	1365.11	1365.85	1068.47
CRH04_RS14325	WP_003732124.1	permease	NZ_CP023861.1	2848405	2849532	-	1128	similar to AA sequence:RefSeq:NP_466290.1	WP_003732124.1	2848405	2849532	-	CDS	---	---	Remaining_genes	2833	2509	2963	2713	2684	2513	2629	2466	1688	1769	1613	1557	1260	1471	1171	1365	2058.09	2044.66	2065.41	2025.27	1752.97	1730.41	1705.48	1702.1	2277.68	2276.17	2285.83	2255.01	1880.11	1827.27	2031.19	1940.04	2164.15
CRH04_RS11355	WP_003731893.1	GNAT family N-acetyltransferase	NZ_CP023861.1	2298928	2299710	-	783	similar to AA sequence:RefSeq:NP_465733.1	WP_003731893.1	2298928	2299710	-	CDS	---	---	Remaining_genes	2344	1643	2216	2097	3448	3138	3308	3126	1128	1121	852	856	2273	2604	1715	2045	1702.84	1338.93	1544.7	1565.42	2251.95	2160.78	2145.96	2157.65	1522.05	1442.39	1207.4	1239.75	3391.66	3234.68	2974.8	2906.51	1501.55
CRH04_RS01560	WP_003724230.1	PTS sugar transporter subunit IIC	NZ_CP023861.1	324105	325415	-	1311	similar to AA sequence:RefSeq:NP_463829.1	WP_003724230.1	324105	325415	-	CDS	---	---	Remaining_genes	266	405	369	323	175	184	263	218	278	395	312	340	118	120	75	91	193.241	330.046	257.218	241.121	114.296	126.7	170.613	150.47	375.115	508.247	442.145	492.423	176.074	149.064	130.093	129.336	351.662
CRH04_RS11350	WP_003731894.1	Cof-type HAD-IIB family hydrolase	NZ_CP023861.1	2298094	2298861	-	768	similar to AA sequence:RefSeq:NP_465732.1	WP_003731894.1	2298094	2298861	-	CDS	---	---	Remaining_genes	5738	4258	6057	5352	8639	7928	9315	8109	2366	2901	2131	2005	5411	6000	3913	4745	4168.48	3469.97	4222.14	3995.29	5642.3	5459.1	6042.81	5597.05	3192.52	3732.72	3019.91	2903.85	8074.03	7453.19	6787.41	6743.96	3640.92
CRH04_RS04315	WP_010989594.1	amidase	NZ_CP023861.1	887654	889501	-	1848	similar to AA sequence:RefSeq:NP_464375.1	WP_010989594.1	887654	889501	-	CDS	---	catalyzes the hydrolysis of a monocarboxylic acid amid to form a monocarboxylate and ammonia	Remaining_genes	247	201	255	260	348	365	374	432	213	237	196	190	432	396	295	415	179.438	163.801	177.752	194.091	227.285	251.333	242.62	298.178	287.408	304.948	277.758	275.178	644.609	491.911	511.701	589.83	233.899
CRH04_RS14280	WP_003722120.1	ATP-binding cassette domain-containing protein	NZ_CP023861.1	2840285	2841892	-	1608	similar to AA sequence:RefSeq:NP_466282.1	WP_003722120.1	2840285	2841892	-	CDS	---	---	Remaining_genes	502	775	709	870	446	388	348	377	301	363	311	276	202	198	179	169	364.688	631.57	494.221	649.458	291.291	267.171	225.754	260.216	406.15	467.073	440.728	399.732	301.414	245.955	310.49	240.196	467.37
CRH04_RS14770	yidC	membrane protein insertase YidC	NZ_CP023861.1	2942214	2943074	-	861	similar to AA sequence:RefSeq:NP_466376.1	WP_003723726.1	2942214	2943074	-	CDS	---	---	Remaining_genes	12399	10803	12956	11378	11382	10326	9724	9811	5443	6180	4687	4632	2950	4152	2954	3281	9007.49	8803.68	9031.21	8493.72	7433.8	7110.32	6308.13	6771.82	7344.43	7951.81	6642.1	6708.54	4401.84	5157.61	5123.95	4663.21	8276.85
CRH04_RS12460	WP_010989986.1	hypothetical protein	NZ_CP023861.1	2480528	2480938	+	411	similar to AA sequence:RefSeq:NP_465932.1	WP_010989986.1	2480528	2480938	+	CDS	---	---	Remaining_genes	902	662	895	736	659	602	621	623	557	606	521	527	268	245	167	244	655.275	539.483	623.875	549.427	430.405	414.528	402.854	430.012	751.579	779.741	738.326	763.256	399.896	304.339	289.675	346.792	681.52
CRH04_RS06515	hslU	ATP-dependent protease ATPase subunit HslU	NZ_CP023861.1	1303025	1304431	+	1407	similar to AA sequence:RefSeq:NP_464804.1	WP_010989722.1	1303025	1304431	+	CDS	---	---	Remaining_genes	17531	16845	19352	18323	18598	17256	17058	15930	6665	6438	6648	6621	4002	4944	3603	4245	12735.7	13727.5	13489.6	13678.2	12146.7	11882.2	11065.8	10995.3	8993.31	8283.78	9421.09	9589.22	5971.59	6141.43	6249.69	6033.33	10935.1
CRH04_RS00635	WP_009931691.1	hypothetical protein	NZ_CP023861.1	129216	129692	+	477	similar to AA sequence:RefSeq:NP_463659.1	WP_009931691.1	129216	129692	+	CDS	---	---	Remaining_genes	2635	2685	2779	2920	1499	1544	1686	1369	546	439	527	531	382	433	290	373	1914.25	2188.09	1937.15	2179.79	979.025	1063.17	1093.74	944.921	736.736	564.862	746.829	769.049	570.002	537.872	503.028	530.137	1350.98
CRH04_RS00065	qoxA	cytochrome aa3 quinol oxidase subunit II	NZ_CP023861.1	16219	17322	+	1104	similar to AA sequence:RefSeq:NP_463546.1	WP_009924340.1	16219	17322	+	CDS	---	---	Remaining_genes	54967	45477	59302	53423	55688	50321	50536	48214	21006	20919	22157	21735	12430	15456	10718	12704	39931.8	37060.6	41337.5	39880.5	36370.9	34650.3	32783.6	33278.6	28344.1	26916.5	31399.4	31478.9	18547.4	19199.4	18591.2	18055.9	33063.3
CRH04_RS09885	WP_003723905.1	tetratricopeptide repeat protein	NZ_CP023861.1	1996784	1998034	-	1251	similar to AA sequence:RefSeq:NP_465446.1	WP_003723905.1	1996784	1998034	-	CDS	---	---	Remaining_genes	6851	6019	6406	6172	8858	8542	8776	8192	4144	4126	3770	3952	5838	6516	4327	5836	4977.04	4905.06	4465.41	4607.42	5785.33	5881.89	5693.15	5654.34	5591.64	5308.93	5342.59	5723.7	8711.18	8094.16	7505.52	8294.58	5195.67
CRH04_RS00615	WP_009911828.1	phage tail family protein	NZ_CP023861.1	126358	127173	+	816	similar to AA sequence:RefSeq:NP_463655.1	WP_009911828.1	126358	127173	+	CDS	---	---	Remaining_genes	7195	7576	8438	7895	4390	3939	4668	3780	1191	1188	1168	1085	805	1073	716	786	5226.95	6173.91	5881.86	5893.65	2867.19	2712.33	3028.21	2609.06	1607.06	1528.6	1655.21	1571.41	1201.18	1332.88	1241.96	1117.12	3634.13
CRH04_RS04975	WP_003722797.1	teichoic acid D-Ala incorporation-associated protein DltX	NZ_CP023861.1	1006607	1006750	-	144	similar to AA sequence:RefSeq:WP_003761469.1	WP_003722797.1	1006607	1006750	-	CDS	---	---	Remaining_genes	2593	2121	7230	9605	1968	1752	1854	1858	3498	4090	3690	3506	3667	3577	2090	2517	1883.73	1728.47	5039.8	7170.17	1285.34	1206.4	1202.72	1282.44	4719.97	5262.61	5229.22	5077.75	5471.72	4443.34	3625.27	3577.36	3398.7
CRH04_RS03015	WP_010989524.1	DNA photolyase family protein	NZ_CP023861.1	629087	630487	+	1401	similar to AA sequence:RefSeq:NP_464116.1	WP_010989524.1	629087	630487	+	CDS	---	---	Remaining_genes	3131	2761	2673	2308	3805	3686	3710	3609	1419	1342	1132	1185	2224	2618	1926	2005	2274.58	2250.02	1863.26	1722.93	2485.12	2538.12	2406.74	2491.03	1914.71	1726.75	1604.19	1716.24	3318.54	3252.08	3340.8	2849.66	2041.51
CRH04_RS13160	thrC	threonine synthase	NZ_CP023861.1	2622067	2623119	-	1053	similar to AA sequence:RefSeq:NP_466069.1	WP_003729257.1	2622067	2623119	-	CDS	---	---	Remaining_genes	8372	7848	9268	8305	11127	11322	13309	12259	7770	7728	7207	6864	13884	15268	11341	12855	6082	6395.57	6460.42	6199.72	7267.26	7796.15	8633.78	8461.49	10484.3	9943.63	10213.3	9941.15	20717	18965.9	19671.9	18270.5	8226.38
CRH04_RS12550	rodA	rod shape-determining protein RodA	NZ_CP023861.1	2495818	2496990	-	1173	similar to AA sequence:RefSeq:NP_465950.1	WP_003723329.1	2495818	2496990	-	CDS	---	---	Remaining_genes	2725	2160	2798	2326	2553	2221	2320	2032	1423	1407	1489	1283	1027	1172	847	1066	1979.63	1760.25	1950.39	1736.37	1667.41	1529.35	1505.03	1402.54	1920.1	1810.39	2110.11	1858.17	1532.44	1455.86	1469.19	1515.08	1867.59
CRH04_RS13605	rplV	50S ribosomal protein L22	NZ_CP023861.1	2702532	2702885	-	354	similar to AA sequence:RefSeq:NP_466150.1	WP_003727697.1	2702532	2702885	-	CDS	---	---	Remaining_genes	58572	50818	57958	54554	49840	47993	42785	43853	32392	30489	25098	25664	13973	19030	14591	12760	42550.8	41413.1	40400.6	40724.8	32551.5	33047.2	27755.4	30268.5	43707.6	39230.2	35567.2	37169.3	20849.8	23639	25309.2	18135.5	41725.4
CRH04_RS10825	nagA	N-acetylglucosamine-6-phosphate deacetylase	NZ_CP023861.1	2188427	2189557	+	1131	similar to AA sequence:RefSeq:NP_465632.1	WP_003722368.1	2188427	2189557	+	CDS	---	---	Remaining_genes	473	420	560	504	422	373	400	384	383	318	283	308	240	268	192	211	343.62	342.27	390.358	376.238	275.616	256.842	259.487	265.047	516.795	409.171	401.048	446.077	358.116	332.909	333.039	299.89	402.964
CRH04_RS01235	radA	DNA repair protein RadA	NZ_CP023861.1	253198	254568	+	1371	similar to AA sequence:RefSeq:NP_463764.1	WP_010989380.1	253198	254568	+	CDS	---	---	Remaining_genes	3420	3203	3521	3365	4909	4588	5448	5091	2600	3248	2525	2677	5146	5825	3726	4086	2484.52	2610.22	2454.37	2511.99	3206.16	3159.23	3534.21	3513.95	3508.27	4179.21	3578.26	3877.11	7678.61	7235.81	6463.04	5807.34	3195.55
CRH04_RS12455	WP_009915104.1	helix-turn-helix transcriptional regulator	NZ_CP023861.1	2480322	2480522	+	201	similar to AA sequence:RefSeq:NP_465931.1	WP_009915104.1	2480322	2480522	+	CDS	---	---	Remaining_genes	385	327	423	362	386	322	321	325	284	293	321	301	153	209	146	153	279.691	266.482	294.86	270.234	252.104	221.724	208.238	224.324	383.211	377.004	454.899	435.939	228.299	259.619	253.249	217.456	326.597
CRH04_RS00885	WP_003733138.1	ROK family transcriptional regulator	NZ_CP023861.1	177922	179133	+	1212	similar to AA sequence:RefSeq:NP_463709.1	WP_003733138.1	177922	179133	+	CDS	---	---	Remaining_genes	328	387	408	467	298	243	294	247	164	184	202	209	101	130	133	81	238.282	315.378	284.404	348.617	194.629	167.326	190.723	170.486	221.291	236.753	286.261	302.695	150.707	161.486	230.699	115.124	252.926
CRH04_RS12100	WP_003723812.1	hypothetical protein	NZ_CP023861.1	2424923	2425531	-	609	similar to AA sequence:RefSeq:NP_465879.1	WP_003723812.1	2424923	2425531	-	CDS	---	---	Remaining_genes	139	216	186	187	296	313	394	356	49	70	43	71	244	286	251	236	100.979	176.025	129.655	139.596	193.323	215.527	255.595	245.721	66.1174	90.0691	60.9367	102.83	364.085	355.269	435.379	335.422	108.298
CRH04_RS02215	WP_010989461.1	LysR family transcriptional regulator	NZ_CP023861.1	451533	452405	-	873	similar to AA sequence:RefSeq:NP_463959.1	WP_010989461.1	451533	452405	-	CDS	---	---	Remaining_genes	1676	1801	1592	1561	2270	2118	2399	2281	940	1132	1029	1005	1333	1535	1094	1486	1217.56	1467.69	1109.73	1165.29	1482.58	1458.42	1556.27	1574.41	1268.37	1456.55	1458.23	1455.54	1989.04	1906.77	1897.63	2112.02	1352.54
CRH04_RS03095	WP_009925607.1	DUF4870 domain-containing protein	NZ_CP023861.1	643402	643743	-	342	similar to AA sequence:RefSeq:NP_464131.1	WP_009925607.1	643402	643743	-	CDS	---	---	Remaining_genes	1029	732	27370	36418	851	637	1119	856	2203	2372	1952	1763	831	1084	1437	1179	747.537	596.528	19078.7	27186.2	555.804	438.628	725.915	590.834	2972.58	3052.06	2766.24	2553.36	1239.98	1346.54	2492.59	1675.69	1842.18
CRH04_RS14065	cydB	cytochrome d ubiquinol oxidase subunit II	NZ_CP023861.1	2791966	2792976	-	1011	similar to AA sequence:RefSeq:NP_466239.1	WP_003727651.1	2791966	2792976	-	CDS	---	---	Remaining_genes	31146	34136	43325	43918	33704	32287	38700	32181	18872	18667	19185	17373	10447	13564	10097	10363	22626.6	27818.4	30200.4	32785	22012.7	22232.3	25105.4	22212.2	25464.6	24018.9	27187.7	25161.4	15588.5	16849.2	17514	14728.7	24982.1
CRH04_RS12925	WP_003722633.1	ATP-binding protein	NZ_CP023861.1	2575061	2576833	-	1773	similar to AA sequence:RefSeq:NP_466023.1	WP_003722633.1	2575061	2576833	-	CDS	---	---	Remaining_genes	5600	5014	5664	5290	5192	5039	5345	5034	3513	3475	3227	3238	2838	3194	2290	2559	4068.23	4086.06	3948.19	3949.01	3390.99	3469.78	3467.4	3474.6	4740.21	4471.29	4573.09	4689.61	4234.72	3967.58	3972.19	3637.05	4341.45
CRH04_RS12465	WP_010989987.1	hypothetical protein	NZ_CP023861.1	2481023	2481571	-	549	similar to AA sequence:RefSeq:NP_465933.1	WP_010989987.1	2481023	2481571	-	CDS	---	---	Remaining_genes	832	782	1007	1015	1210	1280	1554	1607	680	966	605	617	1913	2036	1738	1812	604.422	637.275	701.947	757.702	790.274	881.388	1008.11	1109.2	917.547	1242.95	857.365	893.603	2854.48	2529.12	3014.7	2575.36	850.55
CRH04_RS06610	WP_003719570.1	MerR family transcriptional regulator	NZ_CP023861.1	1326439	1326804	+	366	similar to AA sequence:RefSeq:NP_464823.1	WP_003719570.1	1326439	1326804	+	CDS	---	---	Remaining_genes	7535	8134	4640	4141	3758	3380	2495	3242	3519	2804	2699	3543	431	545	306	383	5473.95	6628.64	3234.39	3091.27	2454.42	2327.42	1618.55	2237.72	4748.31	3607.91	3824.84	5131.34	643.117	676.998	530.781	544.35	5114.7
CRH04_RS08760	WP_009931770.1	hypothetical protein	NZ_CP023861.1	1765118	1765468	-	351	similar to AA sequence:RefSeq:NP_465226.1	WP_009931770.1	1765118	1765468	-	CDS	---	---	Remaining_genes	1876	1679	2198	1858	2545	2464	2966	2655	780	857	834	699	1244	1584	1050	1588	1362.86	1368.27	1532.15	1387	1662.19	1696.67	1924.1	1832.55	1052.48	1102.7	1181.89	1012.36	1856.24	1967.64	1821.31	2256.99	1221.58
CRH04_RS04295	WP_009930625.1	5-methyltetrahydropteroyltriglutamate--homocysteine S-methyltransferase	NZ_CP023861.1	882961	884061	+	1101	similar to AA sequence:RefSeq:NP_464371.1	WP_009930625.1	882961	884061	+	CDS	---	---	Remaining_genes	1981	1673	1921	1828	2419	2347	2814	2480	1233	1272	1190	1211	1969	2303	1543	1990	1439.14	1363.38	1339.07	1364.61	1579.89	1616.11	1825.49	1711.76	1663.73	1636.68	1686.39	1753.9	2938.04	2860.78	2676.46	2828.34	1525.73
CRH04_RS06625	WP_010989729.1	GNAT family N-acetyltransferase	NZ_CP023861.1	1329698	1330216	-	519	similar to AA sequence:RefSeq:NP_464826.1	WP_010989729.1	1329698	1330216	-	CDS	---	---	Remaining_genes	5345	5110	6185	6053	8044	7764	10221	8675	5034	6456	4996	4963	7099	7649	5194	6662	3882.98	4164.29	4311.36	4518.59	5253.69	5346.17	6630.54	5987.72	6792.55	8306.94	7079.99	7187.93	10592.8	9501.58	9009.4	9468.55	5786.69
CRH04_RS09685	chiA	chitinase ChiA	NZ_CP023861.1	1955598	1956653	-	1056	similar to AA sequence:RefSeq:NP_465407.1	WP_010989836.1	1955598	1956653	-	CDS	---	---	Remaining_genes	2649	3200	2958	2987	4437	4215	4831	4161	724	611	635	560	819	1163	906	839	1924.42	2607.77	2061.93	2229.81	2897.89	2902.38	3133.96	2872.04	976.918	786.175	899.879	811.05	1222.07	1444.68	1571.53	1192.45	1573.82
CRH04_RS13200	WP_009924347.1	glycosyltransferase family 4 protein	NZ_CP023861.1	2630285	2631307	-	1023	similar to AA sequence:RefSeq:NP_466077.1	WP_009924347.1	2630285	2631307	-	CDS	---	---	Remaining_genes	3090	2306	3101	3094	3000	2742	2641	2438	1739	1783	1620	1561	946	1236	837	1066	2244.79	1879.23	2161.61	2309.68	1959.36	1888.1	1713.26	1682.77	2346.49	2294.19	2295.75	2260.8	1411.57	1535.36	1451.84	1515.08	2191.17
CRH04_RS13275	WP_010990015.1	peptide ABC transporter substrate-binding protein	NZ_CP023861.1	2647164	2648822	-	1659	similar to AA sequence:RefSeq:NP_466092.1	WP_010990015.1	2647164	2648822	-	CDS	---	---	Remaining_genes	10898	10845	10273	9826	9441	8801	8520	8059	4838	4289	3981	4295	1747	2600	1846	2034	7917.06	8837.91	7160.97	7335.15	6166.1	6060.23	5527.08	5562.54	6528.08	5518.66	5641.6	6220.46	2606.79	3229.72	3202.03	2890.88	7200.43
CRH04_RS14105	WP_009930806.1	MATE family efflux transporter	NZ_CP023861.1	2799608	2800957	-	1350	similar to AA sequence:RefSeq:NP_466247.1	WP_009930806.1	2799608	2800957	-	CDS	---	---	Remaining_genes	2440	2283	2307	1916	1792	1642	1573	1289	811	763	739	635	234	306	334	310	1772.58	1860.48	1608.13	1430.3	1170.39	1130.66	1020.43	889.703	1094.31	981.753	1047.26	919.673	349.163	380.113	579.349	440.596	1427.28
CRH04_RS01050	WP_003722740.1	50S ribosomal protein L25/general stress protein Ctc	NZ_CP023861.1	215719	216339	+	621	similar to AA sequence:RefSeq:NP_463742.1	WP_003722740.1	215719	216339	+	CDS	---	---	Remaining_genes	47742	40264	54419	47625	86912	88698	110892	108355	26185	29701	24739	27679	33592	41493	25671	32469	34683.1	32812.3	37933.7	35552.3	56763.9	61076.1	71937.6	74789.6	35332.3	38216.3	35058.4	40087.6	50124.3	51542.5	44528.4	46147.5	35261
CRH04_RS10060	WP_003724148.1	iron ABC transporter permease	NZ_CP023861.1	2031438	2032457	-	1020	similar to AA sequence:RefSeq:NP_465481.1	WP_003724148.1	2031438	2032457	-	CDS	---	---	Remaining_genes	2652	2060	2986	2584	1502	1446	1466	1439	892	1146	1001	728	566	695	555	742	1926.6	1678.75	2081.44	1928.97	980.985	995.693	951.02	993.237	1203.61	1474.56	1418.55	1054.36	844.557	863.328	962.691	1054.59	1570.88
[truncated: 1,891 more rows]
[truncated: 19 more columns]

## Sheet: Notes
Listeria monocytogenes EGD-e
Genome and annotation https://www.ncbi.nlm.nih.gov/assembly/GCF_009866885.1
https://ftp.ncbi.nlm.nih.gov/genomes/all/GCF/009/866/885/GCF_009866885.1_ASM986688v1/
Workflow
Trimmomatic filter	v0.39
STAR mapping using genome and gtf above	v2.7.7a
[truncated: 11 more rows]

## Sheet: WT Spent vs WT Fresh sig
id	Gene_Symbol	product	Chr	Start	End	Strand	Length	inference	protein_id	start	end	strand	gene_biotype	notes	notes2	Highlighted	LF1_S1_rawCounts	LF2_S2_rawCounts	LF3_S3_rawCounts	LF4_S4_rawCounts	LF5_S5_rawCounts	LF6_S6_rawCounts	LF7_S7_rawCounts	LF8_S8_rawCounts	LA1_S1_b_rawCounts	LA2_S2_b_rawCounts	LA3_S3_b_rawCounts	LA4_S4_b_rawCounts	LA5_S5_b_rawCounts	LA6_S6_b_rawCounts	LA7_S7_b_rawCounts	LA8_S8_b_rawCounts	LF1_S1_normalised	LF2_S2_normalised	LF3_S3_normalised	LF4_S4_normalised	LF5_S5_normalised	LF6_S6_normalised	LF7_S7_normalised	LF8_S8_normalised	LA1_S1_b_normalised	LA2_S2_b_normalised	LA3_S3_b_normalised	LA4_S4_b_normalised	LA5_S5_b_normalised	LA6_S6_b_normalised	LA7_S7_b_normalised	LA8_S8_b_normalised	WT_Spent_mean
[truncated: 810 more rows]
[truncated: 6 more columns]

[truncated: 3 more sheets: WT Fresh vs KO Fresh , KO Spent vs KO Fresh, WT Spent vs KO Spent sig]
