# Supplementary material for: Bacterial aggregation facilitates internalin-mediated invasion of Listeria monocytogenes
Source: Front Cell Infect Microbiol. 2024 Jul 9;14:1411124. doi: 10.3389/fcimb.2024.1411124 (PMC11263170; doi:10.3389/fcimb.2024.1411124)
Supplement: Supplementary Data Sheet 2 — Tabularized manuscript data. [file DataSheet_2.xlsx]

## Sheet: Fig 1D
Object size (um^2) over time (h)
0.5	1	1.5	2
11.88	6.27	7.59	4.62
20.79	2.97	10.23	5.61
18.81	2.97	25.41	7.92
5.28	8.25	4.29	5.94
2.97	16.17	5.28	3.96
5.61	15.51	12.21	15.18
3.3	5.94	5.61	4.29
10.23	4.29	24.09	17.49
10.23	9.9	27.39	3.3
10.23	9.9	11.22	9.57
4.62	16.5	24.42	10.89
3.96	10.56	8.58	2.64
16.5	5.94	13.86	11.22
7.59	4.29	15.18	3.3
3.63	6.6	5.28	6.27
9.9	3.96	11.22	2.97
5.28	2.97	5.94	7.26
4.95	7.26	15.84	10.23
6.27	7.26	9.24	14.85
6.93	6.93	3.3	9.9
10.23	8.25	11.88	8.58
2.64	23.76	6.6	8.91
3.3	4.95	8.58	7.26
14.85	7.59	8.58	2.97
2.64	8.91	6.27	27.72
7.26	5.94	15.18	5.94
2.97	5.28	11.22	3.96
8.25	11.88	6.93	32.01
9.57	6.6	10.56	7.26
6.93	2.97	10.56	3.3
9.9	6.27	6.93	9.9
2.64	3.3	21.45	5.61
7.26	7.26	4.62	31.02
8.25	5.61	11.22	16.5
5.61	2.64	4.62	17.82
4.62	6.93	9.24	6.6
7.92	17.82	6.27	6.6
4.29	6.27	3.3	10.56
5.28	33.66	12.54	3.96
9.9	14.19	2.97	6.93
5.94	11.88	5.94	15.18
10.89	2.64	3.3	5.61
5.94	16.17	35.31	9.24
9.9	5.61	6.93	17.16
2.64	15.18	13.2	8.58
2.64	3.3	3.3	4.62
11.55	5.61	12.21	12.21
12.21	4.29	7.59	11.22
3.96	24.42	10.56	8.91
9.24	11.22	33	20.79
5.28	9.9	17.16	6.27
4.95	33.99	5.61	2.97
25.41	3.96	21.45	47.19
4.95	3.63	3.96	14.19
6.6	5.28	14.85	4.62
5.28	5.61	5.94	13.2
6.6	2.97	2.97	11.55
9.57	17.16	13.2	3.63
6.93	6.27	4.29	4.95
11.22	9.57	2.64	7.59
6.6	12.21	8.91	3.3
7.59	3.3	25.08	7.59
3.3	9.57	7.59	7.26
19.14	10.89	7.26	12.87
11.55	5.94	13.53	6.93
22.11	4.29	2.64	6.93
6.27	3.96	16.83	12.54
6.27	2.97	11.88	3.3
8.58	18.15	3.96	3.63
25.41	13.86	8.58	24.09
9.9	5.94	5.94	27.72
7.92	3.96	14.52	8.91
13.53	3.63	9.9	4.62
5.61	7.26	11.55	8.25
2.97	7.92	9.24	7.26
7.92	6.93	3.3	4.29
4.95	14.85	27.39	15.51
4.29	17.16	5.94	6.6
3.3	5.28	11.55	4.29
3.96	7.59	6.93	8.91
4.62	4.62	6.93	7.26
5.94	9.24	7.26	10.89
5.61	12.21	23.76	5.28
4.29	5.94	11.88	17.16
15.84	11.88	20.46	5.94
6.27	5.28	7.26	6.27
18.48	16.83	3.96	4.29
4.62	4.29	12.54	4.62
12.54	7.92	8.91	3.96
2.64	9.24	7.26	7.92
7.26	3.96	20.13	12.21
9.9	10.56	39.27	8.58
7.26	4.62	13.53	7.26
7.59	6.93	5.61	15.84
13.86	8.58	9.9	2.97
11.22	11.88	8.58	3.3
16.17	12.54	8.58	12.87
5.61	4.29	3.3	6.93
2.97	13.2	16.83	4.29
5.61	8.58	9.24	5.61
6.27	6.27	3.96	7.26
15.84	9.57	21.78	7.26
6.6	9.57	3.96	5.28
3.63	14.85	6.6	17.49
5.61	10.56	8.91	34.65
6.6	18.81	5.94	5.28
7.92	12.87	11.55	6.27
7.92	5.61	5.94	6.27
5.28	4.62	5.94	9.57
2.64	4.95	3.96	4.95
2.64	5.61	4.95	3.3
3.3	14.19	11.88	24.09
11.22	15.84	24.75	4.62
11.55	12.87	5.61	22.77
3.63	19.47	8.91	17.82
17.49	3.3	4.62	14.85
7.92	11.55	9.57	3.96
4.95	12.87	6.93	4.95
4.95	10.56	8.25	4.95
4.62	11.88	21.45	16.5
12.21	11.88	4.95	10.89
10.56	9.24	12.54	7.59
8.91	3.3	4.29	4.95
6.93	5.28	8.91	13.53
3.3	2.97	3.3	28.05
2.64	4.62	3.3	23.76
24.42	8.25	2.64	5.61
5.94	12.54	18.81	19.47
8.25	7.92	5.28	9.57
13.2	5.61	5.61	11.22
8.91	6.6	3.96	19.47
6.27	7.59	8.25	12.54
7.59	13.2	12.21	3.3
8.25	2.64	14.85	10.23
5.94	4.29	18.48	15.84
4.95	5.94	8.91	6.93
4.62	8.25	4.95	5.61
5.94	11.22	6.93	15.18
9.9	6.93	5.28	2.97
5.94	17.16	7.26	9.9
2.64	3.3	7.92	18.15
5.94	13.53	5.94	5.28
6.27	8.91	7.59	14.52
4.29	8.58	4.95	5.61
13.53	14.52	9.24	9.57
9.9	4.29	4.29	3.96
5.61	9.9	12.87	6.6
6.27	5.28	7.92	3.3
3.63	9.9	18.81	5.94
3.3	13.86	9.9	6.93
15.84	18.15	2.64	2.97
3.3	8.58	3.3	4.29
9.9	8.58	17.49	4.95
9.57	15.18	7.26	2.97
6.27	8.25	14.85	9.57
3.3	8.58	9.9	6.6
8.25	10.89	23.43	5.28
5.61	32.34	4.62	6.6
5.61	14.85	8.58	7.26
6.6	7.26	2.97	10.23
8.91	8.25	18.15	7.59
13.86	7.26	6.6	8.25
5.61	2.97	14.52	7.92
5.61	7.59	11.22	4.62
3.63	6.6	13.53	25.41
3.96	7.92	18.81	11.55
5.94	4.62	12.54	14.52
8.58	20.79	14.52	4.62
5.61	4.95	15.51	2.97
2.97	5.61	4.29	7.59
	13.86	9.57	24.42
	3.96	11.22	14.52
	6.6	24.75	24.42
	4.29	8.58	6.27
	10.23	19.47	10.89
	7.59	19.14	15.84
	5.61	4.62	9.9
	13.2	3.3	10.23
	2.64	10.89	8.91
	9.24	6.27	5.28
	5.94	4.62	5.94
	6.27	10.89	10.56
	4.95	10.56	6.27
	3.63	10.89	11.88
	2.64	17.82	7.26
	4.95	14.19	10.23
	4.62	2.97	4.29
	12.87	11.88	23.1
	3.3	3.3	5.61
	5.94	4.62	18.15
	3.96	3.63	3.96
	7.26	4.62	11.55
	6.6	10.89	6.93
		40	17
		14	39
		19	28
		17	29
		20	55
		36	14
		23	42
		20	23
		67	42
		18	96
		33	27
		9	29
			128
			44
			40
			43
			47
			70
			45
			19
			30
			51
			26
			35
			66
			16
			19
			45
			30
			17
			27
			80
			18
			8
			11
			17
			28
			64
			62
			22
			21
			21
			10
			53
			65
			25
			34
			30
			10

## Sheet: Fig 1H
Number of Bacteria per aggregate
Wildtype	actA-ΔC
1	2
1	2
1	2
1	1
1	1
1	1
1	2
1	2
1	1
1	1
1	1
1	1
1	1
1	1
1	1
1	1
1	2
1	1
1	1
1	1
1	1
1	1
1	1
1	1
1	1
1	2
1	2
1	1
1	1
1	1
1	1
1	1
1	1
1	1
1	1
1	3
1	1
1	1
1	1
1	3
1	1
1	1
1	1
1	1
1	1
1	1
1	1
1	1
1	2
1	2
1	1
1	1
1	1
1	1
1	1
1	5
1	1
1	1
1	1
1	1
1	1
1	1
1	1
1	1
1	1
1	1
1	1
1	1
1	1
1	1
1	1
1	1
1	2
1	1
1	1
1	1
1	1
1	1
1	1
1	2
1	1
1	3
1	2
1	1
1	1
1	1
1	1
1	2
1	1
1	1
1	1
1	3
1	1
1	1
1	1
1	1
1	2
1	2
1	2
1	1
1	2
1	2
1	2
1	1
1	1
1	2
1	1
1	2
1	3
1	1
1	1
1	1
1	1
1	1
1	3
1	2
1	1
1	1
1	1
1	1
1	1
1	1
1	1
1	1
2	1
2	1
2	1
2	2
2	1
2	1
2	1
2	1
2	1
2	1
2	1
2	1
2	1
2	1
2	1
2	1
2	1
2	2
2	2
2	3
2	1
2	1
2	1
2	1
2	1
2	1
2	2
2	1
2	1
2	1
2	1
2	1
2	1
2	1
2	1
2	3
2	2
2	1
2	1
2	1
2	1
2	1
2	1
2	2
2	2
2	1
2	1
2	1
2	1
2	1
2	1
2	1
2	1
2	3
2	1
2	1
2	1
2	3
2	2
2	1
2	1
2	1
2	4
2	1
3	1
3	1
3	1
3	1
3	1
3	1
3	1
3	1
3	1
3	1
3	1
3	1
3	1
3	1
3	1
3	1
3	1
3	1
3	2
3	2
3	1
3	2
3	1
3	3
3	2
3	1
3	1
3	1
3	1
3	1
3	1
3	1
3	1
3	1
3	3
4	3
4	1
4	1
4	1
4	1
4	2
4	1
4	1
4	1
4	1
4	1
4	1
4	1
4	1
4	1
4	1
4	1
4	1
4	1
4	1
4	1
4	1
4	3
4	1
4	2
4	2
4	1
4	1
5	3
5	1
5	1
5	1
5	1
5	1
5	1
5	1
5	2
5	1
5	1
5	1
5	1
5	1
5	1
5	1
5	1
5	1
5	1
5	1
5	1
5	1
5	1
5	1
5	1
5	1
6	1
6	1
6	1
6	1
6	1
6	1
6	1
6	1
6	1
6	1
6	1
7	2
7	1
7	1
7	1
7	1
7	1
7	1
7	1
7	1
7	1
7	1
7	1
8	1
8	1
8	1
8	2
8	1
8	2
8	1
8	1
9	2
9	1
9	1
9	1
9	1
9	1
9	2
10	1
10	1
10	1
10	1
11	1
11	3
11	1
12	1
12	1
13	2
13	2
15	1
15	1
15	2
15	1
15	1
16	1
16	1
16	1
17	1
18	1
18	1
19	2
19	1
20	1
20	1
21	1
21	1
22	1
22	2
22	1
22	2
24	2
25	1
25	1
25	1
25	2
26	1
33	1
34	1
36	1
42	1
50	1
52	1
52	1
4	1
2	1
1	1
1	1
2	1
1	1
3	1
1	1
1	1
4	1
1	1
4	1
1	1
1	1
2	1
1	2
1	1
1	1
1	3
1	1
1	1
2	1
32	1
3	1
3	2
1	1
1	1
3	1
2	1
4	1
1	1
5	1
2	1
2	2
12	1
4	1
1	1
1	1
4	2
2	1
2	1
3	1
2	1
1	1
1	2
1	1
1	1
1	1
7	1
1	1
1	1
1	1
5	1
1	1
1	1
14	1
15	1
2	2
1	2
1	1
2	2
3	1
3	1
8	1
8	1
1	1
2	2
4	1
1	3
1	6
5	3
6	1
3	1
5	1
2	1
3	4
1	1
11	1
7	1
2	1
2	1
1	1
1	1
2	1
1	1
2	1
5	1
3	2
1	1
3	1
1	2
1	1
2	1
2	1
1	1
1	1
2	1
2	1
1	1
1	2
1	3
1	3
3	1
1	1
1	2
1	1
1	2
3	1
1	1
1	3
1	1
1	1
1	1
1	1
1	3
2	2
5	1
9	1
4	1
1	2
3	2
1	1
4	1
1	1
7	1
2	1
2	3
2	1
1	1
4	1
1	1
1	1
1	1
1	1
1	1
3	1
2	1
1	1
2	1
2	1
16	2
5	1
1	1
24	1
1	1
7	1
5	1
3	1
1	1
1	1
1	1
2	1
3	1
2	1
1	1
1	1
1	3
1	1
1	1
3	1
7	1
2	1
24	1
4	1
9	1
10	1
2	1
3	1
1	1
1	1
1	1
1	1
4	2
10	1
6	1
3	5
3	1
1	1
1	1
16	1
1	1
4	3
4	1
4	1
1	1
1	2
3	1
5	1
21	1
1	1
1	1
6	1
3	2
3	1
1	2
1	1
4	1
3	1
1	1
1	1
1	1
2	1
4	1
3	1
3	1
2	3
6	1
2	1
2	1
30	1
3	1
18	2
5	1
3	1
1	1
17	2
1	1
5	1
18	1
1	1
1	1
3	1
3	1
1	2
1	3
1	5
9	2
1	2
1	1
1	1
4	1
5	1
2	1
2	2
4	1
3	1
1	2
1	1
7	1
6	2
1	2
4	1
3	1
1	1
4	1
5	1
9	1
11	1
2	1
4	1
14	1
1	1
1	1
9	1
3	1
17	1
9	1
2	1
1	1
4	2
1	2
13	3
4	1
1	3
2	1
1	1
10	2
8	1
3	1
43	1
22	1
3	1
3	1
6	1
3	2
7	1
4	1
5	1
2	1
2	1
2	1
3	1
9	1
1	1
3	1
2	1
1	1
9	1
3	1
2	1
1	1
3	1
1	1
1	1
1	1
1	1
1	1
1	1
5	1
4
2
2
4
1
2
1
2
1
1
1
1
3
6
6
1
1
3
3
6
2
8
1
1
22
1
5
3
6
3
7
13
46
3
1
7
2
1

## Sheet: Fig 2A
Host cells harbouring replications (%)
Wildtype	actA-ΔC	ΔactA
7.74	2.65	1
8.33	0.9	0.85
8.69	3.2	0.92
10.32

## Sheet: Fig 2C
Host cell harbouring replication (%)
Wildtype	actA-ΔC
4.73	0.63
4.41	0.36
5.33	0.46

## Sheet: Fig 2E
Host cell harbouring replication (%)
Wildtype	actA-ΔC
1.9	0.9
1.92	1.3
2.5	0

## Sheet: Fig 3C
No of interactions per host cell
Wildtype	actA-ΔC
5.92	3.478
5.609	3.231
5.524	2.80882
4.49	2.8088

## Sheet: Fig 3D
no of associated bacteria per cell
Wildtype	actA-ΔC
20.873	4.48
22.343	3.805
21.03	3.48529
18.34	3.48

## Sheet: Fig 3E
no of intracellular bacteria per cell
Wildtype	actA-ΔC
5.94	1
5.778	1
2.41	1
2.307	1

## Sheet: Fig 3F
Probability of intracellular invasion per bacteria			Probability of intracellular invasion per object
Wildtype	actA-ΔC		Wildtype	actA-ΔC
0.0294	0.00623		0.0464	0.0081
0.017	0.0109		0.0641	0.013
0.017	0.00421941		0.045	0.0052356
0.016	0.00523		0.04	0.0052

## Sheet: Fig 3G
Probability of intracellular invasion per host cell
Wildtype	actA-ΔC
0.141	0.029
0.19	0.043
0.206	0.0147059
0.13	0.043

[truncated: 13 more sheets: Fig 4A, Fig 4E, Fig 4F, Fig 5B, Fig 5E, Fig 5G, Fig S1, Fig S2B, Fig S3A, Fig S3B, Fig S3C, Fig S4A, Fig S6]
